# Supplementary material for: Text-Mining to Identify Gene Sets Involved in Biocorrosion by Sulfate-Reducing Bacteria: A Semi-Automated Workflow
Source: Microorganisms. 2023 Jan 3;11(1):119. doi: 10.3390/microorganisms11010119 (PMC9867429; doi:10.3390/microorganisms11010119)
Supplement: Supplementary file 1 [file microorganisms-11-00119-s001.zip › Table S1.csv]

Column1	Column2
PMCID	ENTITY
PMC4847118	DVU0281
PMC4847118	DVU0434
PMC4847118	DVU0588
PMC4847118	DVU2410
PMC4847118	DVU3062
PMC4847118	DVU2571
PMC4847118	DVU1340
PMC4847118	DVU1397
PMC4847118	DVU0281
PMC4847118	DVU0434
PMC4847118	DVU0588
PMC4847118	DVU1340
PMC4847118	DVU1397
PMC4847118	DVU2571
PMC4847118	DVU2410
PMC4847118	DVU3062
PMC4847118	DVU0588
PMC4847118	DVU0434
PMC4847118	DVU2410
PMC4847118	DVU0281
PMC4847118	DVU2571
PMC4847118	DVU1340
PMC4847118	DVU1397
PMC4847118	DVU3062
PMC4847118	DVU0281
PMC4847118	DVU0434
PMC4847118	DVU0588
PMC4847118	DVU1340
PMC4847118	DVU1397
PMC4847118	DVU2571
PMC4847118	feoB
PMC4847118	DVU2410
PMC4847118	sodB
PMC4847118	DVU3062
PMC4847118	DVU0565
PMC4847118	DVU1090
PMC4847118	recA
PMC4847118	rrsA
PMC4847118	DVU1090
PMC4847118	DVU0600
PMC4847118	Dv16SA
PMC4847118	Dv16SA
PMC4847118	DVU0565
PMC4847118	DVU1090
PMC4847118	recA
PMC4847118	DVU1090
PMC4847118	DVU0281
PMC4847118	DVU0434
PMC4847118	DVU0588
PMC4847118	DVU1340
PMC4847118	DVU1397
PMC4847118	DVU2571
PMC4847118	DVU2410
PMC4847118	DVU3062
PMC4847118	DVU0565
PMC4847118	DVU1090
PMC4847118	Dv16SA
PMC4847118	DVU0565
PMC4847118	DVU1090
PMC4847118	Dv16SA
PMC4847118	DVU1090
PMC4847118	DVU0565
PMC4847118	DVU1090
PMC4847118	recA
PMC4847118	DVU1090
PMC4847118	Dv16SA
PMC4847118	DVU1090
PMC4847118	DVU0281
PMC4847118	DVU0434
PMC4847118	DVU0588
PMC4847118	DVU1340
PMC4847118	DVU1397
PMC4847118	DVU2410
PMC4847118	DVU2571
PMC4847118	DVU3062
PMC4847118	DVU1397
PMC4847118	DVU0281
PMC4847118	DVU3062
PMC4847118	DVU0281
PMC4847118	DVU2571
PMC4847118	DVU0281
PMC4847118	DVU2571
PMC4847118	DVU1340
PMC4847118	DVU3062
PMC4847118	DVU1090
PMC4847118	DVU0281
PMC4847118	DVU0434
PMC4847118	DVU0588
PMC4847118	DVU1340
PMC4847118	DVU1397
PMC4847118	DVU2410
PMC4847118	DVU2571
PMC4847118	DVU3062
PMC4847118	DVU0281
PMC4847118	DVU0434
PMC4847118	DVU0588
PMC4847118	DVU1397
PMC4847118	DVU2410
PMC4847118	DVU2571
PMC4847118	DVU3062
PMC4847118	DVU1340
PMC4847118	DVU1347
PMC4847118	DVU30162
PMC4847118	DVU0281
PMC4847118	DVU0281
PMC4847118	DVU0281
PMC4847118	DVU1340
PMC4847118	DVU1397
PMC4847118	DVU1340
PMC4847118	DVU1340
PMC4847118	DVU0434
PMC4847118	DVU0588
PMC4847118	DVU2571
PMC4847118	DVU2410
PMC4847118	DVU3062
PMC4847118	DVU1340
PMC4847118	DVU1397
PMC4847118	DVU2571
PMC4847118	DVU0281
PMC4847118	DVU0434
PMC4847118	DVU0588
PMC4847118	DVU1340
PMC4847118	DVU1397
PMC4847118	DVU2410
PMC4847118	DVU2571
PMC4847118	DVU3062
PMC4847118	DVU0281
PMC4847118	DVU0588
PMC4847118	DVU1340
PMC4847118	DVU2571
PMC4847118	DVU1397
PMC4847118	DVU2410
PMC4847118	DVU3062
PMC4847118	DVU0281
PMC4847118	DVU1340
PMC4847118	DVU1397
PMC4847118	DVU3062
PMC4847118	DVU0281
PMC4847118	DVU0434
PMC4847118	DVU0588
PMC4847118	DVU1340
PMC4847118	DVU1397
PMC4847118	DVU2410
PMC4847118	DVU2571
PMC4847118	DVU3062
PMC4847118	DVU1340
PMC4847118	DVU1397
PMC4847118	DVU2571
PMC4847118	algC
PMC3429863	mol-1
PMC3429863	die
PMC7321122	min-1
PMC5014316	muA
PMC5014316	muA
PMC5014316	muA
PMC5014316	muA
PMC5014316	muA
PMC5014316	muA
PMC4729907	hynL
PMC4729907	SRX559901
PMC4729907	SRX559902
PMC4729907	hydL
PMC4729907	hynL
PMC4729907	rpoB
PMC4729907	hydL
PMC4729907	hynL
PMC4729907	rpoB
PMC4729907	TIGR02013
PMC4729907	hynL
PMC4729907	rpoB
PMC4729907	rpoB
PMC4729907	hynL
PMC4729907	SRX1427962
PMC4729907	SRX1430039
PMC4729907	hynL
PMC4729907	hydL
PMC4729907	hynL
PMC4729907	hydL
PMC4729907	rpoB
PMC4729907	rpoB
PMC4729907	hydL
PMC4729907	hynL
PMC4729907	hydL
PMC4729907	hynL
PMC4729907	hynL
PMC4729907	hydL
PMC4729907	hydL
PMC4729907	hynL
PMC4729907	hynL
PMC4729907	hynL
PMC4729907	hynL
PMC4729907	hynL
PMC4729907	hynL
PMC4729907	hynL
PMC4729907	hynL
PMC4729907	rpoB
PMC4729907	hynL
PMC4729907	hynL
PMC4729907	hynL
PMC4729907	hynL
PMC4729907	hynL
PMC4729907	hynL
PMC4729907	hynL
PMC4729907	hynL
PMC4729907	hynL
PMC4729907	hynL
PMC4729907	hydL
PMC4729907	hynL
PMC4729907	hydL
PMC4729907	hynL
PMC4729907	hydL
PMC4729907	hynL
PMC4729907	hydL
PMC4729907	hynL
PMC4729907	hynL
PMC4729907	hydL
PMC4729907	hynL
PMC4729907	hynL
PMC4729907	hynL
PMC4729907	hynL
PMC4729907	hynL
PMC4729907	hynL
PMC4729907	hynL
PMC4729907	hynL
PMC6581712	pit
PMC6581712	pit
PMC5281625	map
PMC5281625	narB
PMC5281625	nasA
PMC5281625	nifH
PMC5281625	ureC
PMC5281625	nirS
PMC5281625	nirK
PMC5281625	nosZ
PMC5281625	norB
PMC5281625	narG
PMC5281625	napA
PMC5281625	dsrA
PMC5281625	dsrJ
PMC5281625	dsrP
PMC5281625	dsrM
PMC5281625	dsrE
PMC5281625	dsrF
PMC5281625	dsrH
PMC5281625	soxA
PMC5281625	soxB
PMC5281625	soxX
PMC5281625	soxY
PMC5281625	SAMN06130235
PMC5281625	SAMN06130234
PMC6226443	sat
PMC6226443	sat
PMC6921611	966.9
PMC6921611	-123
PMC6921611	JSM5600
PMC6522020	SAMN09580244
PMC7082584	pit
PMC7082584	pit
PMC7082584	map
PMC7082584	map
PMC7082584	map
PMC7082584	map
PMC7082584	map
PMC7082584	pit
PMC7082584	pit
PMC3581270	muL
PMC3581270	muL
PMC3581270	RCQ1071
PMC3581270	RCQ1071
PMC3581270	RCQ1071
PMC3581270	RCQ1071
PMC3581270	JAU4234
PMC4767289	Dinh
PMC4767289	Dinh
PMC4767289	Dinh
PMC4767289	Mic1c10
PMC5537228	pit
PMC5537228	pit
PMC5537228	pit
PMC5537228	pit
PMC5537228	pit
PMC5528904	muA
PMC7180275	assF
PMC7180275	SRX7796451
PMC6181927	map
PMC6181927	hypC
PMC6181927	hypD
PMC6181927	hypE
PMC6181927	hypF
PMC6181927	slyD
PMC6181927	IPR017667
PMC6181927	vhuU
PMC6181927	fruA
PMC6181927	ehbN
PMC6181927	hmd
PMC6181927	map
PMC4513438	muL
PMC4513438	muL
PMC4513438	muL
PMC6495067	pit
PMC6495067	pit
PMC7055474	SRR5826605
PMC7055474	mum2
PMC7055474	map
PMC7055474	map
PMC7055474	map
PMC7055474	map
PMC7055474	pit
PMC7055474	pit
PMC7055474	SRR5826605
PMC6384576	fog
PMC4729907	hynL
PMC4729907	SRX559901
PMC4729907	SRX559902
PMC4729907	hydL
PMC4729907	hynL
PMC4729907	rpoB
PMC4729907	hydL
PMC4729907	hynL
PMC4729907	rpoB
PMC4729907	TIGR02013
PMC4729907	hynL
PMC4729907	rpoB
PMC4729907	rpoB
PMC4729907	hynL
PMC4729907	SRX1427962
PMC4729907	SRX1430039
PMC4729907	hynL
PMC4729907	hydL
PMC4729907	hynL
PMC4729907	hydL
PMC4729907	rpoB
PMC4729907	rpoB
PMC4729907	hydL
PMC4729907	hynL
PMC4729907	hydL
PMC4729907	hynL
PMC4729907	hynL
PMC4729907	hydL
PMC4729907	hydL
PMC4729907	hynL
PMC4729907	hynL
PMC4729907	hynL
PMC4729907	hynL
PMC4729907	hynL
PMC4729907	hynL
PMC4729907	hynL
PMC4729907	hynL
PMC4729907	rpoB
PMC4729907	hynL
PMC4729907	hynL
PMC4729907	hynL
PMC4729907	hynL
PMC4729907	hynL
PMC4729907	hynL
PMC4729907	hynL
PMC4729907	hynL
PMC4729907	hynL
PMC4729907	hynL
PMC4729907	hydL
PMC4729907	hynL
PMC4729907	hydL
PMC4729907	hynL
PMC4729907	hydL
PMC4729907	hynL
PMC4729907	hydL
PMC4729907	hynL
PMC4729907	hynL
PMC4729907	hydL
PMC4729907	hynL
PMC4729907	hynL
PMC4729907	hynL
PMC4729907	hynL
PMC4729907	hynL
PMC4729907	hynL
PMC4729907	hynL
PMC4729907	hynL
PMC5686539	DVU0597
PMC5686539	DVU1204
PMC5686539	DVU2571
PMC5686539	DVU0094
PMC5686539	DVU2378
PMC5686539	DVU0100
PMC5686539	DVU0102
PMC5686539	DVU0094
PMC5686539	DVU2444
PMC5686539	DVU0099
PMC5686539	DVU0949
PMC5686539	DVU0525
PMC5686539	DVU0079
PMC5686539	DVU0567
PMC5686539	DVU0100
PMC5686539	DVU0102
PMC5686539	DVU2525
PMC5686539	DVU2086
PMC5686539	DVU0330
PMC5686539	DVU0721
PMC5686539	DVU0743
PMC5686539	DVU3142
PMC5686539	DVU2378
PMC5686539	DVU1760
PMC5686539	DVU2114
PMC5686539	DVU2986
PMC5686539	DVU2988
PMC5686539	DVU2441
PMC5686539	DVU2442
PMC5686539	GSE103797
PMC6373464	muL
PMC6373464	recA
PMC6373464	DVU1090
PMC6373464	recA
PMC6373464	DVU0565
PMC6373464	recA
PMC6373464	DVU3025
PMC6373464	DVU2272
PMC6373464	DVU0588
PMC6373464	aprA
PMC6373464	aprB
PMC6373464	hydA
PMC6373464	hynA-1
PMC6373464	hysA-1
PMC6373464	DVU1817
PMC6373464	DVU3171
PMC6373464	DVU2524
PMC6373464	DVU2809
PMC6373464	DVU0281
PMC6373464	DVU3062
PMC6373464	DVU2272
PMC6373464	DVU3025
PMC6373464	DUV0588
PMC6373464	aprA
PMC6373464	aprB
PMC6373464	ppaC
PMC6373464	dsrA
PMC6373464	hydA
PMC6373464	hysA-1
PMC6373464	DVU3171
PMC6373464	DVU2524
PMC6373464	hynA-1
PMC6373464	echF
PMC6373464	DVU2809
PMC6373464	DVU0281
PMC6373464	DVU3062
PMC6373464	DVU0588
PMC6373464	DVU1817
PMC6373464	DVU3025
PMC6373464	DVU3025
