# Supplementary material for: Text-Mining to Identify Gene Sets Involved in Biocorrosion by Sulfate-Reducing Bacteria: A Semi-Automated Workflow
Source: Microorganisms. 2023 Jan 3;11(1):119. doi: 10.3390/microorganisms11010119 (PMC9867429; doi:10.3390/microorganisms11010119)
Supplement: Supplementary file 1 [file microorganisms-11-00119-s001.zip › Table S2.xlsx]

## Sheet: Sheet1
	Title	Doi	Articleid_pmc	Articleid_pmid	Species	Taxaid	Genes mined by the script	Manually Curated genes	Involved in Biocorrosion	Functions
0	Quorum sensing effect on the ability of Desulfovibrio vulgaris to form biofilm and to biocorrode carbon steel in saline conditions.	2019 Oct 181 doi:10.1128/AEM.01664-19	None	31628147	Desulfovibrio vulgaris	881	None	ldh	Yes	Lactate oxidation
1	Quorum sensing effect on the ability of Desulfovibrio vulgaris to form biofilm and to biocorrode carbon steel in saline conditions.	2019 Oct 181 doi:10.1128/AEM.01664-19	None	31628147	Desulfovibrio vulgaris	881	None	por	Yes
2	Quorum sensing effect on the ability of Desulfovibrio vulgaris to form biofilm and to biocorrode carbon steel in saline conditions.	2019 Oct 181 doi:10.1128/AEM.01664-19	None	31628147	Desulfovibrio vulgaris	881	None	ack	Yes
3	Quorum sensing effect on the ability of Desulfovibrio vulgaris to form biofilm and to biocorrode carbon steel in saline conditions.	2019 Oct 181 doi:10.1128/AEM.01664-19	None	31628147	Desulfovibrio vulgaris	881	None	pfl
4	Quorum sensing effect on the ability of Desulfovibrio vulgaris to form biofilm and to biocorrode carbon steel in saline conditions.	2019 Oct 181 doi:10.1128/AEM.01664-19	None	31628147	Desulfovibrio vulgaris	881	None	sat	Yes	Sulfate reduction
5	Quorum sensing effect on the ability of Desulfovibrio vulgaris to form biofilm and to biocorrode carbon steel in saline conditions.	2019 Oct 181 doi:10.1128/AEM.01664-19	None	31628147	Desulfovibrio vulgaris	881	None	apsAB	Yes
6	Quorum sensing effect on the ability of Desulfovibrio vulgaris to form biofilm and to biocorrode carbon steel in saline conditions.	2019 Oct 181 doi:10.1128/AEM.01664-19	None	31628147	Desulfovibrio vulgaris	881	None	dsrABC	Yes
7	Quorum sensing effect on the ability of Desulfovibrio vulgaris to form biofilm and to biocorrode carbon steel in saline conditions.	2019 Oct 181 doi:10.1128/AEM.01664-19	None	31628147	Desulfovibrio vulgaris	881	None	ppa		Hydrolysis of pyrophosphate
8	Quorum sensing effect on the ability of Desulfovibrio vulgaris to form biofilm and to biocorrode carbon steel in saline conditions.	2019 Oct 181 doi:10.1128/AEM.01664-19	None	31628147	Desulfovibrio vulgaris	881	None	Cyt	Yes	Electron Transfer
9	Quorum sensing effect on the ability of Desulfovibrio vulgaris to form biofilm and to biocorrode carbon steel in saline conditions.	2019 Oct 181 doi:10.1128/AEM.01664-19	None	31628147	Desulfovibrio vulgaris	881	None	Hase	Yes
10	Quorum sensing effect on the ability of Desulfovibrio vulgaris to form biofilm and to biocorrode carbon steel in saline conditions.	2019 Oct 181 doi:10.1128/AEM.01664-19	None	31628147	Desulfovibrio vulgaris	881	None	Fdh	Yes
11	Quorum sensing effect on the ability of Desulfovibrio vulgaris to form biofilm and to biocorrode carbon steel in saline conditions.	2019 Oct 181 doi:10.1128/AEM.01664-19	None	31628147	Desulfovibrio vulgaris	881	None	Fd	Yes
12	Quorum sensing effect on the ability of Desulfovibrio vulgaris to form biofilm and to biocorrode carbon steel in saline conditions.	2019 Oct 181 doi:10.1128/AEM.01664-19	None	31628147	Desulfovibrio vulgaris	881	None	Tmc		Associated with membrane complexes
13	Quorum sensing effect on the ability of Desulfovibrio vulgaris to form biofilm and to biocorrode carbon steel in saline conditions.	2019 Oct 181 doi:10.1128/AEM.01664-19	None	31628147	Desulfovibrio vulgaris	881	None	Hmc
14	Quorum sensing effect on the ability of Desulfovibrio vulgaris to form biofilm and to biocorrode carbon steel in saline conditions.	2019 Oct 181 doi:10.1128/AEM.01664-19	None	31628147	Desulfovibrio vulgaris	881	None	Qrc
15	Quorum sensing effect on the ability of Desulfovibrio vulgaris to form biofilm and to biocorrode carbon steel in saline conditions.	2019 Oct 181 doi:10.1128/AEM.01664-19	None	31628147	Desulfovibrio vulgaris	881	None	Nuo
16	Quorum sensing effect on the ability of Desulfovibrio vulgaris to form biofilm and to biocorrode carbon steel in saline conditions.	2019 Oct 181 doi:10.1128/AEM.01664-19	None	31628147	Desulfovibrio vulgaris	881	None	Och
17	Quorum sensing effect on the ability of Desulfovibrio vulgaris to form biofilm and to biocorrode carbon steel in saline conditions.	2019 Oct 181 doi:10.1128/AEM.01664-19	None	31628147	Desulfovibrio vulgaris	881	None	rcpC	Yes	Biofilm formation
18	Quorum sensing effect on the ability of Desulfovibrio vulgaris to form biofilm and to biocorrode carbon steel in saline conditions.	2019 Oct 181 doi:10.1128/AEM.01664-19	None	31628147	Desulfovibrio vulgaris	881	None	tadB	Yes
19	Quorum sensing effect on the ability of Desulfovibrio vulgaris to form biofilm and to biocorrode carbon steel in saline conditions.	2019 Oct 181 doi:10.1128/AEM.01664-19	None	31628147	Desulfovibrio vulgaris	881	None	tadD	Yes
20	Quorum sensing effect on the ability of Desulfovibrio vulgaris to form biofilm and to biocorrode carbon steel in saline conditions.	2019 Oct 181 doi:10.1128/AEM.01664-19	None	31628147	Desulfovibrio vulgaris	881	None	DVU_0670	Yes
21	Quorum sensing effect on the ability of Desulfovibrio vulgaris to form biofilm and to biocorrode carbon steel in saline conditions.	2019 Oct 181 doi:10.1128/AEM.01664-19	None	31628147	Desulfovibrio vulgaris	881	None	hdr		QS
22	Quorum sensing effect on the ability of Desulfovibrio vulgaris to form biofilm and to biocorrode carbon steel in saline conditions.	2019 Oct 181 doi:10.1128/AEM.01664-19	None	31628147	Desulfovibrio vulgaris	881	None	dsrMkJOP
23	Quorum sensing effect on the ability of Desulfovibrio vulgaris to form biofilm and to biocorrode carbon steel in saline conditions.	2019 Oct 181 doi:10.1128/AEM.01664-19	None	31628147	Desulfovibrio vulgaris	881	None	qmoABC
24	sigma54 -Dependent regulator DVU2956 switches Desulfovibrio vulgaris from biofilm formation to planktonic growth and regulates hydrogen sulfide production.	21(10):3564-3576. doi: 10.1111/1462-2920.14679. Epub	PMC7065148	31087603	Desulfovibrio vulgaris	881	None	Dvu0281	Yes	EPS biosynthesis
25	sigma54 -Dependent regulator DVU2956 switches Desulfovibrio vulgaris from biofilm formation to planktonic growth and regulates hydrogen sulfide production.	21(10):3564-3576. doi: 10.1111/1462-2920.14679. Epub	PMC7065148	31087603	Desulfovibrio vulgaris	881	None	dvu1340		Ferric iron uptake
26	sigma54 -Dependent regulator DVU2956 switches Desulfovibrio vulgaris from biofilm formation to planktonic growth and regulates hydrogen sulfide production.	21(10):3564-3576. doi: 10.1111/1462-2920.14679. Epub	PMC7065148	31087603	Desulfovibrio vulgaris	881	None	dvu1397
27	sigma54 -Dependent regulator DVU2956 switches Desulfovibrio vulgaris from biofilm formation to planktonic growth and regulates hydrogen sulfide production.	21(10):3564-3576. doi: 10.1111/1462-2920.14679. Epub	PMC7065148	31087603	Desulfovibrio vulgaris	881	None	dvu0434		Energy metabolism
28	sigma54 -Dependent regulator DVU2956 switches Desulfovibrio vulgaris from biofilm formation to planktonic growth and regulates hydrogen sulfide production.	21(10):3564-3576. doi: 10.1111/1462-2920.14679. Epub	PMC7065148	31087603	Desulfovibrio vulgaris	881	None	dvu0588
29	sigma54 -Dependent regulator DVU2956 switches Desulfovibrio vulgaris from biofilm formation to planktonic growth and regulates hydrogen sulfide production.	21(10):3564-3576. doi: 10.1111/1462-2920.14679. Epub	PMC7065148	31087603	Desulfovibrio vulgaris	881	None	dvu2410	Yes	Stress response
30	sigma54 -Dependent regulator DVU2956 switches Desulfovibrio vulgaris from biofilm formation to planktonic growth and regulates hydrogen sulfide production.	21(10):3564-3576. doi: 10.1111/1462-2920.14679. Epub	PMC7065148	31087603	Desulfovibrio vulgaris	881	None	dvu3062		Response regulator
31	sigma54 -Dependent regulator DVU2956 switches Desulfovibrio vulgaris from biofilm formation to planktonic growth and regulates hydrogen sulfide production.	21(10):3564-3576. doi: 10.1111/1462-2920.14679. Epub	PMC7065148	31087603	Desulfovibrio vulgaris	881	None	dvu2571		iron transportation
32	sigma54 -Dependent regulator DVU2956 switches Desulfovibrio vulgaris from biofilm formation to planktonic growth and regulates hydrogen sulfide production.	21(10):3564-3576. doi: 10.1111/1462-2920.14679. Epub	PMC7065148	31087603	Desulfovibrio vulgaris	881	None	DVU2956	No	regulator
33	sigma54 -Dependent regulator DVU2956 switches Desulfovibrio vulgaris from biofilm formation to planktonic growth and regulates hydrogen sulfide production.	21(10):3564-3576. doi: 10.1111/1462-2920.14679. Epub	PMC7065148	31087603	Desulfovibrio vulgaris	881	None	DVU2958
34	sigma54 -Dependent regulator DVU2956 switches Desulfovibrio vulgaris from biofilm formation to planktonic growth and regulates hydrogen sulfide production.	21(10):3564-3576. doi: 10.1111/1462-2920.14679. Epub	PMC7065148	31087603	Desulfovibrio vulgaris	881	None	disH	No
35	sigma54 -Dependent regulator DVU2956 switches Desulfovibrio vulgaris from biofilm formation to planktonic growth and regulates hydrogen sulfide production.	21(10):3564-3576. doi: 10.1111/1462-2920.14679. Epub	PMC7065148	31087603	Desulfovibrio vulgaris	881	None	motA	No
36	sigma54 -Dependent regulator DVU2956 switches Desulfovibrio vulgaris from biofilm formation to planktonic growth and regulates hydrogen sulfide production.	21(10):3564-3576. doi: 10.1111/1462-2920.14679. Epub	PMC7065148	31087603	Desulfovibrio vulgaris	881	None	dvu0512	No
37	sigma54 -Dependent regulator DVU2956 switches Desulfovibrio vulgaris from biofilm formation to planktonic growth and regulates hydrogen sulfide production.	21(10):3564-3576. doi: 10.1111/1462-2920.14679. Epub	PMC7065148	31087603	Desulfovibrio vulgaris	881	None	dvu0517	No
38	sigma54 -Dependent regulator DVU2956 switches Desulfovibrio vulgaris from biofilm formation to planktonic growth and regulates hydrogen sulfide production.	21(10):3564-3576. doi: 10.1111/1462-2920.14679. Epub	PMC7065148	31087603	Desulfovibrio vulgaris	881	None	dvu2732	No
39	sigma54 -Dependent regulator DVU2956 switches Desulfovibrio vulgaris from biofilm formation to planktonic growth and regulates hydrogen sulfide production.	21(10):3564-3576. doi: 10.1111/1462-2920.14679. Epub	PMC7065148	31087603	Desulfovibrio vulgaris	881	None	dvu2768	No
40	sigma54 -Dependent regulator DVU2956 switches Desulfovibrio vulgaris from biofilm formation to planktonic growth and regulates hydrogen sulfide production.	21(10):3564-3576. doi: 10.1111/1462-2920.14679. Epub	PMC7065148	31087603	Desulfovibrio vulgaris	881	None	DVU0529	No
41	sigma54 -Dependent regulator DVU2956 switches Desulfovibrio vulgaris from biofilm formation to planktonic growth and regulates hydrogen sulfide production.	21(10):3564-3576. doi: 10.1111/1462-2920.14679. Epub	PMC7065148	31087603	Desulfovibrio vulgaris	881	None	DVU0530	No
42	sigma54 -Dependent regulator DVU2956 switches Desulfovibrio vulgaris from biofilm formation to planktonic growth and regulates hydrogen sulfide production.	21(10):3564-3576. doi: 10.1111/1462-2920.14679. Epub	PMC7065148	31087603	Desulfovibrio vulgaris	881	None	DVU0531	No
43	sigma54 -Dependent regulator DVU2956 switches Desulfovibrio vulgaris from biofilm formation to planktonic growth and regulates hydrogen sulfide production.	21(10):3564-3576. doi: 10.1111/1462-2920.14679. Epub	PMC7065148	31087603	Desulfovibrio vulgaris	881	None	DVU0532	No
44	sigma54 -Dependent regulator DVU2956 switches Desulfovibrio vulgaris from biofilm formation to planktonic growth and regulates hydrogen sulfide production.	21(10):3564-3576. doi: 10.1111/1462-2920.14679. Epub	PMC7065148	31087603	Desulfovibrio vulgaris	881	None	DVU0533	No
45	sigma54 -Dependent regulator DVU2956 switches Desulfovibrio vulgaris from biofilm formation to planktonic growth and regulates hydrogen sulfide production.	21(10):3564-3576. doi: 10.1111/1462-2920.14679. Epub	PMC7065148	31087603	Desulfovibrio vulgaris	881	None	DVU0534	No
46	sigma54 -Dependent regulator DVU2956 switches Desulfovibrio vulgaris from biofilm formation to planktonic growth and regulates hydrogen sulfide production.	21(10):3564-3576. doi: 10.1111/1462-2920.14679. Epub	PMC7065148	31087603	Desulfovibrio vulgaris	881	None	DVU0535	No
47	sigma54 -Dependent regulator DVU2956 switches Desulfovibrio vulgaris from biofilm formation to planktonic growth and regulates hydrogen sulfide production.	21(10):3564-3576. doi: 10.1111/1462-2920.14679. Epub	PMC7065148	31087603	Desulfovibrio vulgaris	881	None	DVU0536	No
48	sigma54 -Dependent regulator DVU2956 switches Desulfovibrio vulgaris from biofilm formation to planktonic growth and regulates hydrogen sulfide production.	21(10):3564-3576. doi: 10.1111/1462-2920.14679. Epub	PMC7065148	31087603	Desulfovibrio vulgaris	881	None	DVU1769	No
49	sigma54 -Dependent regulator DVU2956 switches Desulfovibrio vulgaris from biofilm formation to planktonic growth and regulates hydrogen sulfide production.	21(10):3564-3576. doi: 10.1111/1462-2920.14679. Epub	PMC7065148	31087603	Desulfovibrio vulgaris	881	None	DVU1770	No
50	Diversity and Composition of Sulfate-Reducing Microbial Communities Based on Genomic DNA and RNA Transcription in Production Water of High Temperature and Corrosive Oil Reservoir.	81011. doi:10.3389/fmicb.2017.01011	PMC5461352	28638372	None	None	None	aprA	Yes	sulfate reduction
51	Diversity and Composition of Sulfate-Reducing Microbial Communities Based on Genomic DNA and RNA Transcription in Production Water of High Temperature and Corrosive Oil Reservoir.	81011. doi:10.3389/fmicb.2017.01011	PMC5461352	28638372	None	None	None	dsrA	Yes
52	Iron Corrosion via Direct Metal-Microbe Electron Transfer.	10(3). pii: mBio.00303-19. doi: 10.1128/mBio.00303-19.	PMC6520446	31088920	None	None	None	GSU3506
53	Iron Corrosion via Direct Metal-Microbe Electron Transfer.	10(3). pii: mBio.00303-19. doi: 10.1128/mBio.00303-19.	PMC6520446	31088920	donor	9606	None	GSU0012		Biosynthesis of cofactors
54	Iron Corrosion via Direct Metal-Microbe Electron Transfer.	10(3). pii: mBio.00303-19. doi: 10.1128/mBio.00303-19.	PMC6520446	31088920	None	None	None	GSU0769		Transport and binding proteins
55	Iron Corrosion via Direct Metal-Microbe Electron Transfer.	10(3). pii: mBio.00303-19. doi: 10.1128/mBio.00303-19.	PMC6520446	31088920	donor	9606	None	GSU0013		Regulatory functions
56	Iron Corrosion via Direct Metal-Microbe Electron Transfer.	10(3). pii: mBio.00303-19. doi: 10.1128/mBio.00303-19.	PMC6520446	31088920	None	None	None	GSU2503	Yes	Energy metabolism
57	Iron Corrosion via Direct Metal-Microbe Electron Transfer.	10(3). pii: mBio.00303-19. doi: 10.1128/mBio.00303-19.	PMC6520446	31088920	donor	9606	None	GSU2504	Yes
58	Iron Corrosion via Direct Metal-Microbe Electron Transfer.	10(3). pii: mBio.00303-19. doi: 10.1128/mBio.00303-19.	PMC6520446	31088920	None	None	None	GSU0018		Regulatory functions
59	Iron Corrosion via Direct Metal-Microbe Electron Transfer.	10(3). pii: mBio.00303-19. doi: 10.1128/mBio.00303-19.	PMC6520446	31088920	donor	9606	None	GSU3410
60	Iron Corrosion via Direct Metal-Microbe Electron Transfer.	10(3). pii: mBio.00303-19. doi: 10.1128/mBio.00303-19.	PMC6520446	31088920	None	None	None	GSU3395	Yes	Energy function
61	Iron Corrosion via Direct Metal-Microbe Electron Transfer.	10(3). pii: mBio.00303-19. doi: 10.1128/mBio.00303-19.	PMC6520446	31088920	donor	9606	None	GSU3409
62	Iron Corrosion via Direct Metal-Microbe Electron Transfer.	10(3). pii: mBio.00303-19. doi: 10.1128/mBio.00303-19.	PMC6520446	31088920	None	None	None	hybS	Yes	associated with the uptake of hydrogenase complex
63	Iron Corrosion via Direct Metal-Microbe Electron Transfer.	10(3). pii: mBio.00303-19. doi: 10.1128/mBio.00303-19.	PMC6520446	31088920	donor	9606	None	hybA	Yes
64	Iron Corrosion via Direct Metal-Microbe Electron Transfer.	10(3). pii: mBio.00303-19. doi: 10.1128/mBio.00303-19.	PMC6520446	31088920	None	None	None	hybB	Yes
65	Iron Corrosion via Direct Metal-Microbe Electron Transfer.	10(3). pii: mBio.00303-19. doi: 10.1128/mBio.00303-19.	PMC6520446	31088920	donor	9606	None	hybL	Yes
66	Iron Corrosion via Direct Metal-Microbe Electron Transfer.	10(3). pii: mBio.00303-19. doi: 10.1128/mBio.00303-19.	PMC6520446	31088920	None	None	None	hybP	Yes
67	Iron Corrosion via Direct Metal-Microbe Electron Transfer.	10(3). pii: mBio.00303-19. doi: 10.1128/mBio.00303-19.	PMC6520446	31088920	donor	9606	None	hybT	Yes
68	Iron Corrosion via Direct Metal-Microbe Electron Transfer.	10(3). pii: mBio.00303-19. doi: 10.1128/mBio.00303-19.	PMC6520446	31088920	None	None	None	omcZ	yes	Electron Transport
69	How sulphate-reducing microorganisms cope with stress: lessons from systems biology.	9(6) 452-66. doi:10.1038/nrmicro2575	None	21572460	None	None	None	fdh	yes	required for formate cycling
70	How sulphate-reducing microorganisms cope with stress: lessons from systems biology.	9(6) 452-66. doi:10.1038/nrmicro2575	None	21572460	None	None	None	AhpC		Peroxide reduction
71	How sulphate-reducing microorganisms cope with stress: lessons from systems biology.	9(6) 452-66. doi:10.1038/nrmicro2575	None	21572460	None	None	None	Fur	Yes	Iron uptake and homeostatis
72	How sulphate-reducing microorganisms cope with stress: lessons from systems biology.	9(6) 452-66. doi:10.1038/nrmicro2575	None	21572460	None	None	None	hcp	Yes	Stress regulating genes
73	How sulphate-reducing microorganisms cope with stress: lessons from systems biology.	9(6) 452-66. doi:10.1038/nrmicro2575	None	21572460	None	None	None	nhaC2	Yes
74	How sulphate-reducing microorganisms cope with stress: lessons from systems biology.	9(6) 452-66. doi:10.1038/nrmicro2575	None	21572460	None	None	None	aprBA
75	How sulphate-reducing microorganisms cope with stress: lessons from systems biology.	9(6) 452-66. doi:10.1038/nrmicro2575	None	21572460	None	None	None	apsBA
76	How sulphate-reducing microorganisms cope with stress: lessons from systems biology.	9(6) 452-66. doi:10.1038/nrmicro2575	None	21572460	None	None	None	dsrAB	Yes
77	Gene expression by the sulfate-reducing bacterium Desulfovibrio vulgaris Hildenborough grown on an iron electrode under cathodic protection conditions.	74(8) 2404-13. doi:10.1128/AEM.02469-07	PMC2293145	18310429	Desulfovibrio vulgaris Hildenborough	882	None	DVU1921	Yes	[NiFe] hydrogenase isozyme 1, large subunit
78	Gene expression by the sulfate-reducing bacterium Desulfovibrio vulgaris Hildenborough grown on an iron electrode under cathodic protection conditions.	74(8) 2404-13. doi:10.1128/AEM.02469-07	PMC2293145	18310429	D. vulgaris	881	None	DVU1922	Yes	[NiFe] hydrogenase isozyme 1, small subunit
79	Gene expression by the sulfate-reducing bacterium Desulfovibrio vulgaris Hildenborough grown on an iron electrode under cathodic protection conditions.	74(8) 2404-13. doi:10.1128/AEM.02469-07	PMC2293145	18310429	Desulfovibrio vulgaris Hildenborough	882	None	DVU1917	Yes	[NiFeSe] hydrogenase, small subunit
80	Gene expression by the sulfate-reducing bacterium Desulfovibrio vulgaris Hildenborough grown on an iron electrode under cathodic protection conditions.	74(8) 2404-13. doi:10.1128/AEM.02469-07	PMC2293145	18310429	D. vulgaris	881	None	DVU1918	Yes	[NiFeSe] hydrogenase, large subunit
81	Gene expression by the sulfate-reducing bacterium Desulfovibrio vulgaris Hildenborough grown on an iron electrode under cathodic protection conditions.	74(8) 2404-13. doi:10.1128/AEM.02469-07	PMC2293145	18310429	Desulfovibrio vulgaris Hildenborough	882	None	DVU1769	Yes	[Fe] hydrogenase, small subunit
82	Gene expression by the sulfate-reducing bacterium Desulfovibrio vulgaris Hildenborough grown on an iron electrode under cathodic protection conditions.	74(8) 2404-13. doi:10.1128/AEM.02469-07	PMC2293145	18310429	D. vulgaris	881	None	DVU1770	Yes	[Fe] hydrogenase,large subunit
83	Gene expression by the sulfate-reducing bacterium Desulfovibrio vulgaris Hildenborough grown on an iron electrode under cathodic protection conditions.	74(8) 2404-13. doi:10.1128/AEM.02469-07	PMC2293145	18310429	Desulfovibrio vulgaris Hildenborough	882	None	DVU0531
84	Gene expression by the sulfate-reducing bacterium Desulfovibrio vulgaris Hildenborough grown on an iron electrode under cathodic protection conditions.	74(8) 2404-13. doi:10.1128/AEM.02469-07	PMC2293145	18310429	D. vulgaris	881	None	DVU0532
85	Gene expression by the sulfate-reducing bacterium Desulfovibrio vulgaris Hildenborough grown on an iron electrode under cathodic protection conditions.	74(8) 2404-13. doi:10.1128/AEM.02469-07	PMC2293145	18310429	Desulfovibrio vulgaris Hildenborough	882	None	DVU0533
86	Gene expression by the sulfate-reducing bacterium Desulfovibrio vulgaris Hildenborough grown on an iron electrode under cathodic protection conditions.	74(8) 2404-13. doi:10.1128/AEM.02469-07	PMC2293145	18310429	D. vulgaris	881	None	DVU0534
87	Gene expression by the sulfate-reducing bacterium Desulfovibrio vulgaris Hildenborough grown on an iron electrode under cathodic protection conditions.	74(8) 2404-13. doi:10.1128/AEM.02469-07	PMC2293145	18310429	Desulfovibrio vulgaris Hildenborough	882	None	DVU0535
88	Gene expression by the sulfate-reducing bacterium Desulfovibrio vulgaris Hildenborough grown on an iron electrode under cathodic protection conditions.	74(8) 2404-13. doi:10.1128/AEM.02469-07	PMC2293145	18310429	D. vulgaris	881	None	DVU0536
89	Gene expression by the sulfate-reducing bacterium Desulfovibrio vulgaris Hildenborough grown on an iron electrode under cathodic protection conditions.	74(8) 2404-13. doi:10.1128/AEM.02469-07	PMC2293145	18310429	Desulfovibrio vulgaris Hildenborough	882	None	DVU1959
90	Gene expression by the sulfate-reducing bacterium Desulfovibrio vulgaris Hildenborough grown on an iron electrode under cathodic protection conditions.	74(8) 2404-13. doi:10.1128/AEM.02469-07	PMC2293145	18310429	D. vulgaris	881	None	DVU3106
91	Gene expression by the sulfate-reducing bacterium Desulfovibrio vulgaris Hildenborough grown on an iron electrode under cathodic protection conditions.	74(8) 2404-13. doi:10.1128/AEM.02469-07	PMC2293145	18310429	Desulfovibrio vulgaris Hildenborough	882	None	DVU0117	Yes	Glycosyl transferase
92	Gene expression by the sulfate-reducing bacterium Desulfovibrio vulgaris Hildenborough grown on an iron electrode under cathodic protection conditions.	74(8) 2404-13. doi:10.1128/AEM.02469-07	PMC2293145	18310429	D. vulgaris	881	None	DVU1892	Yes	Glycosyl transferase
93	Gene expression by the sulfate-reducing bacterium Desulfovibrio vulgaris Hildenborough grown on an iron electrode under cathodic protection conditions.	74(8) 2404-13. doi:10.1128/AEM.02469-07	PMC2293145	18310429	Desulfovibrio vulgaris Hildenborough	882	None	DVU0313		Flagellar M-ring protein
94	Gene expression by the sulfate-reducing bacterium Desulfovibrio vulgaris Hildenborough grown on an iron electrode under cathodic protection conditions.	74(8) 2404-13. doi:10.1128/AEM.02469-07	PMC2293145	18310429	D. vulgaris	881	None	DVU0314		Flagellar basal-body rod protein
95	Gene expression by the sulfate-reducing bacterium Desulfovibrio vulgaris Hildenborough grown on an iron electrode under cathodic protection conditions.	74(8) 2404-13. doi:10.1128/AEM.02469-07	PMC2293145	18310429	Desulfovibrio vulgaris Hildenborough	882	None	DVU0315		Flagellar basal-body rod protein
96	Gene expression by the sulfate-reducing bacterium Desulfovibrio vulgaris Hildenborough grown on an iron electrode under cathodic protection conditions.	74(8) 2404-13. doi:10.1128/AEM.02469-07	PMC2293145	18310429	D. vulgaris	881	None	DVU0316		Flagellar basal-body rod protein
97	Gene expression by the sulfate-reducing bacterium Desulfovibrio vulgaris Hildenborough grown on an iron electrode under cathodic protection conditions.	74(8) 2404-13. doi:10.1128/AEM.02469-07	PMC2293145	18310429	Desulfovibrio vulgaris Hildenborough	882	None	DVU0512		Flagellar basal-body rod protein
98	Gene expression by the sulfate-reducing bacterium Desulfovibrio vulgaris Hildenborough grown on an iron electrode under cathodic protection conditions.	74(8) 2404-13. doi:10.1128/AEM.02469-07	PMC2293145	18310429	D. vulgaris	881	None	DVU0513		Flagellar basal-body rod protein
99	Gene expression by the sulfate-reducing bacterium Desulfovibrio vulgaris Hildenborough grown on an iron electrode under cathodic protection conditions.	74(8) 2404-13. doi:10.1128/AEM.02469-07	PMC2293145	18310429	Desulfovibrio vulgaris Hildenborough	882	None	DVU0514		FlgA family protein
100	Gene expression by the sulfate-reducing bacterium Desulfovibrio vulgaris Hildenborough grown on an iron electrode under cathodic protection conditions.	74(8) 2404-13. doi:10.1128/AEM.02469-07	PMC2293145	18310429	D. vulgaris	881	None	DVU0515		Flagellar L-ring protein
101	Gene expression by the sulfate-reducing bacterium Desulfovibrio vulgaris Hildenborough grown on an iron electrode under cathodic protection conditions.	74(8) 2404-13. doi:10.1128/AEM.02469-07	PMC2293145	18310429	Desulfovibrio vulgaris Hildenborough	882	None	DVU0523		Negative regulator of flagellin
102	Gene expression by the sulfate-reducing bacterium Desulfovibrio vulgaris Hildenborough grown on an iron electrode under cathodic protection conditions.	74(8) 2404-13. doi:10.1128/AEM.02469-07	PMC2293145	18310429	D. vulgaris	881	None	DVU0863		Flagellar hook-associated protein
103	Gene expression by the sulfate-reducing bacterium Desulfovibrio vulgaris Hildenborough grown on an iron electrode under cathodic protection conditions.	74(8) 2404-13. doi:10.1128/AEM.02469-07	PMC2293145	18310429	Desulfovibrio vulgaris Hildenborough	882	None	DVU1441		Flagellin
104	Gene expression by the sulfate-reducing bacterium Desulfovibrio vulgaris Hildenborough grown on an iron electrode under cathodic protection conditions.	74(8) 2404-13. doi:10.1128/AEM.02469-07	PMC2293145	18310429	D. vulgaris	881	None	DVU1442		Flagellin
105	Gene expression by the sulfate-reducing bacterium Desulfovibrio vulgaris Hildenborough grown on an iron electrode under cathodic protection conditions.	74(8) 2404-13. doi:10.1128/AEM.02469-07	PMC2293145	18310429	Desulfovibrio vulgaris Hildenborough	882	None	DVU2082		Flagellin
106	Gene expression by the sulfate-reducing bacterium Desulfovibrio vulgaris Hildenborough grown on an iron electrode under cathodic protection conditions.	74(8) 2404-13. doi:10.1128/AEM.02469-07	PMC2293145	18310429	D. vulgaris	881	None	DVU2444		Flagellin
107	Gene expression by the sulfate-reducing bacterium Desulfovibrio vulgaris Hildenborough grown on an iron electrode under cathodic protection conditions.	74(8) 2404-13. doi:10.1128/AEM.02469-07	PMC2293145	18310429	Desulfovibrio vulgaris Hildenborough	882	None	DVU2893		Flagellar basal-body rod protein
108	Gene expression by the sulfate-reducing bacterium Desulfovibrio vulgaris Hildenborough grown on an iron electrode under cathodic protection conditions.	74(8) 2404-13. doi:10.1128/AEM.02469-07	PMC2293145	18310429	D. vulgaris	881	None	DVU0058		Efflux transporter
109	Gene expression by the sulfate-reducing bacterium Desulfovibrio vulgaris Hildenborough grown on an iron electrode under cathodic protection conditions.	74(8) 2404-13. doi:10.1128/AEM.02469-07	PMC2293145	18310429	Desulfovibrio vulgaris Hildenborough	882	None	DVU0097		Permease protein
110	Gene expression by the sulfate-reducing bacterium Desulfovibrio vulgaris Hildenborough grown on an iron electrode under cathodic protection conditions.	74(8) 2404-13. doi:10.1128/AEM.02469-07	PMC2293145	18310429	D. vulgaris	881	None	DVU0098		ATP-binding protein
111	Gene expression by the sulfate-reducing bacterium Desulfovibrio vulgaris Hildenborough grown on an iron electrode under cathodic protection conditions.	74(8) 2404-13. doi:10.1128/AEM.02469-07	PMC2293145	18310429	Desulfovibrio vulgaris Hildenborough	882	None	DVU1340		Transcriptional factor, FUR family
112	Gene expression by the sulfate-reducing bacterium Desulfovibrio vulgaris Hildenborough grown on an iron electrode under cathodic protection conditions.	74(8) 2404-13. doi:10.1128/AEM.02469-07	PMC2293145	18310429	D. vulgaris	881	None	DVU1341		Cation ABC transporter,ATP binding
113	Gene expression by the sulfate-reducing bacterium Desulfovibrio vulgaris Hildenborough grown on an iron electrode under cathodic protection conditions.	74(8) 2404-13. doi:10.1128/AEM.02469-07	PMC2293145	18310429	Desulfovibrio vulgaris Hildenborough	882	None	DVU1343		Cation ABC transporter, periplasmic binding
114	Gene expression by the sulfate-reducing bacterium Desulfovibrio vulgaris Hildenborough grown on an iron electrode under cathodic protection conditions.	74(8) 2404-13. doi:10.1128/AEM.02469-07	PMC2293145	18310429	D. vulgaris	881	None	DVU2110	Yes	L-lactate permease
115	Gene expression by the sulfate-reducing bacterium Desulfovibrio vulgaris Hildenborough grown on an iron electrode under cathodic protection conditions.	74(8) 2404-13. doi:10.1128/AEM.02469-07	PMC2293145	18310429	Desulfovibrio vulgaris Hildenborough	882	None	DVU2584		Transporter
116	Gene expression by the sulfate-reducing bacterium Desulfovibrio vulgaris Hildenborough grown on an iron electrode under cathodic protection conditions.	74(8) 2404-13. doi:10.1128/AEM.02469-07	PMC2293145	18310429	D. vulgaris	881	None	DVU2661		Pathway signalling
117	Gene expression by the sulfate-reducing bacterium Desulfovibrio vulgaris Hildenborough grown on an iron electrode under cathodic protection conditions.	74(8) 2404-13. doi:10.1128/AEM.02469-07	PMC2293145	18310429	D. vulgaris	881	None	DVU2667	Yes	Phosphate binding protein
118	Comparison of Transcriptional Heterogeneity of Eight Genes between Batch Desulfovibrio vulgaris Biofilm and Planktonic Culture at a Single-Cell Level	10.3389/fmicb.2016.00597	4847118	27199927	Desulfovibrio vulgaris	881	None	DVU0281	Yes	Biofilm formation and metabolism
119	Comparison of Transcriptional Heterogeneity of Eight Genes between Batch Desulfovibrio vulgaris Biofilm and Planktonic Culture at a Single-Cell Level	10.3389/fmicb.2016.00597	4847118	27199927	Desulfovibrio vulgaris	881	None	DVU0434	Yes	Energy conversion and carbon metabolism
120	Comparison of Transcriptional Heterogeneity of Eight Genes between Batch Desulfovibrio vulgaris Biofilm and Planktonic Culture at a Single-Cell Level	10.3389/fmicb.2016.00597	4847118	27199927	Desulfovibrio vulgaris	881	None	DVU0588	Yes	Energy conversion and carbon metabolism
121	Comparison of Transcriptional Heterogeneity of Eight Genes between Batch Desulfovibrio vulgaris Biofilm and Planktonic Culture at a Single-Cell Level	10.3389/fmicb.2016.00597	4847118	27199927	Desulfovibrio vulgaris	881	None	DVU1340	Yes	Involved in ferric uptake repressor
122	Comparison of Transcriptional Heterogeneity of Eight Genes between Batch Desulfovibrio vulgaris Biofilm and Planktonic Culture at a Single-Cell Level	10.3389/fmicb.2016.00597	4847118	27199927	D. vulgaris	881	None	DVU1397	Yes	Biofilm formation and maintainance
123	Comparison of Transcriptional Heterogeneity of Eight Genes between Batch Desulfovibrio vulgaris Biofilm and Planktonic Culture at a Single-Cell Level	10.3389/fmicb.2016.00597	4847118	27199927	D. vulgaris	881	None	DVU2571	Yes	Iron transportation
124	Comparison of Transcriptional Heterogeneity of Eight Genes between Batch Desulfovibrio vulgaris Biofilm and Planktonic Culture at a Single-Cell Level	10.3389/fmicb.2016.00597	4847118	27199927	D. vulgaris	881	None	DVU2410	Yes	reactive oxygen species
125	Comparison of Transcriptional Heterogeneity of Eight Genes between Batch Desulfovibrio vulgaris Biofilm and Planktonic Culture at a Single-Cell Level	10.3389/fmicb.2016.00597	4847118	27199927	D. vulgaris	881	None	DVU3062	Yes	Response Regulator
126	Comparison of Transcriptional Heterogeneity of Eight Genes between Batch Desulfovibrio vulgaris Biofilm and Planktonic Culture at a Single-Cell Level	10.3389/fmicb.2016.00597	4847118	27199927	None	None	None	DVU0565	Yes	house keeping genes
127	Comparison of Transcriptional Heterogeneity of Eight Genes between Batch Desulfovibrio vulgaris Biofilm and Planktonic Culture at a Single-Cell Level	10.3389/fmicb.2016.00597	4847118	27199927	bovine	9913	None	DVU1090	Yes	Encodes recombinase A
128	Comparison of Transcriptional Heterogeneity of Eight Genes between Batch Desulfovibrio vulgaris Biofilm and Planktonic Culture at a Single-Cell Level	10.3389/fmicb.2016.00597	4847118	27199927	to 9	1214577	None	Dv16SA	Yes	encodes 16S ribosomal RNA
129	Comparison of Transcriptional Heterogeneity of Eight Genes between Batch Desulfovibrio vulgaris Biofilm and Planktonic Culture at a Single-Cell Level	10.3389/fmicb.2016.00597	4847118	27199927	cm2	796385	None
130	Comparison of Transcriptional Heterogeneity of Eight Genes between Batch Desulfovibrio vulgaris Biofilm and Planktonic Culture at a Single-Cell Level	10.3389/fmicb.2016.00597	4847118	27199927	at 4	1239833	None
131	Comparison of Transcriptional Heterogeneity of Eight Genes between Batch Desulfovibrio vulgaris Biofilm and Planktonic Culture at a Single-Cell Level	10.3389/fmicb.2016.00597	4847118	27199927	PE 4	1220494	None
132	Comparison of Transcriptional Heterogeneity of Eight Genes between Batch Desulfovibrio vulgaris Biofilm and Planktonic Culture at a Single-Cell Level	10.3389/fmicb.2016.00597	4847118	27199927	Pseudomonas aeruginosa	287	None
133	Comparison of Transcriptional Heterogeneity of Eight Genes between Batch Desulfovibrio vulgaris Biofilm and Planktonic Culture at a Single-Cell Level	10.3389/fmicb.2016.00597	4847118	27199927	Bacillus subtilis	1423	None
134	Comparison of Transcriptional Heterogeneity of Eight Genes between Batch Desulfovibrio vulgaris Biofilm and Planktonic Culture at a Single-Cell Level	10.3389/fmicb.2016.00597	4847118	27199927	Bacillus subtilis	1423	None
135	Comparison of Transcriptional Heterogeneity of Eight Genes between Batch Desulfovibrio vulgaris Biofilm and Planktonic Culture at a Single-Cell Level	10.3389/fmicb.2016.00597	4847118	27199927	human	9606	None
136	Comparison of Transcriptional Heterogeneity of Eight Genes between Batch Desulfovibrio vulgaris Biofilm and Planktonic Culture at a Single-Cell Level	10.3389/fmicb.2016.00597	4847118	27199927	Pseudomonas putida	303	None
137	Comparison of Transcriptional Heterogeneity of Eight Genes between Batch Desulfovibrio vulgaris Biofilm and Planktonic Culture at a Single-Cell Level	10.3389/fmicb.2016.00597	4847118	27199927	Desulfovibrio vulgaris hildenborough	882	None
138	Comparison of Transcriptional Heterogeneity of Eight Genes between Batch Desulfovibrio vulgaris Biofilm and Planktonic Culture at a Single-Cell Level	10.3389/fmicb.2016.00597	4847118	27199927	Desulfovibrio vulgaris hildenborough	882	None
139	Comparison of Transcriptional Heterogeneity of Eight Genes between Batch Desulfovibrio vulgaris Biofilm and Planktonic Culture at a Single-Cell Level	10.3389/fmicb.2016.00597	4847118	27199927	yeast	4932	None
140	Comparison of Transcriptional Heterogeneity of Eight Genes between Batch Desulfovibrio vulgaris Biofilm and Planktonic Culture at a Single-Cell Level	10.3389/fmicb.2016.00597	4847118	27199927	staphylococcus aureus	1280	None
141	Comparison of Transcriptional Heterogeneity of Eight Genes between Batch Desulfovibrio vulgaris Biofilm and Planktonic Culture at a Single-Cell Level	10.3389/fmicb.2016.00597	4847118	27199927	Pseudomonas syringae	317	None
142	Comparison of Transcriptional Heterogeneity of Eight Genes between Batch Desulfovibrio vulgaris Biofilm and Planktonic Culture at a Single-Cell Level	10.3389/fmicb.2016.00597	4847118	27199927	Lactobacillus plantarum	1590	None
143	Comparison of Transcriptional Heterogeneity of Eight Genes between Batch Desulfovibrio vulgaris Biofilm and Planktonic Culture at a Single-Cell Level	10.3389/fmicb.2016.00597	4847118	27199927	Metagenome	256318	None
144	Comparison of Transcriptional Heterogeneity of Eight Genes between Batch Desulfovibrio vulgaris Biofilm and Planktonic Culture at a Single-Cell Level	10.3389/fmicb.2016.00597	4847118	27199927	Methanosarcina barkeri	2208	None
145	Comparison of Transcriptional Heterogeneity of Eight Genes between Batch Desulfovibrio vulgaris Biofilm and Planktonic Culture at a Single-Cell Level	10.3389/fmicb.2016.00597	4847118	27199927	Escherichia coli	562	None
146	Comparison of Transcriptional Heterogeneity of Eight Genes between Batch Desulfovibrio vulgaris Biofilm and Planktonic Culture at a Single-Cell Level	10.3389/fmicb.2016.00597	4847118	27199927	Thalassiosira pseudonana	35128	None
147	Comparison of Transcriptional Heterogeneity of Eight Genes between Batch Desulfovibrio vulgaris Biofilm and Planktonic Culture at a Single-Cell Level	10.3389/fmicb.2016.00597	4847118	27199927	Xanthomonas campestris	339	None
148	Comparison of Transcriptional Heterogeneity of Eight Genes between Batch Desulfovibrio vulgaris Biofilm and Planktonic Culture at a Single-Cell Level	10.3389/fmicb.2016.00597	4847118	27199927	Methylobacterium extorquens AM1	272630	None
149	Comparison of Transcriptional Heterogeneity of Eight Genes between Batch Desulfovibrio vulgaris Biofilm and Planktonic Culture at a Single-Cell Level	10.3389/fmicb.2016.00597	4847118	27199927	Pectobacterium atrosepticum	29471	None
150	Comparison of Transcriptional Heterogeneity of Eight Genes between Batch Desulfovibrio vulgaris Biofilm and Planktonic Culture at a Single-Cell Level	10.3389/fmicb.2016.00597	4847118	27199927	Lactobacillus casei Zhang	498216	None
151	Marine sulfate-reducing bacteria cause serious corrosion of iron under electroconductive biogenic mineral crust	10.1111/j.1462-2920.2012.02778.x	3429863	22616633	None	None	None
152	Marine sulfate-reducing bacteria cause serious corrosion of iron under electroconductive biogenic mineral crust	10.1111/j.1462-2920.2012.02778.x	3429863	22616633	None	None	IS4
153	Marine sulfate-reducing bacteria cause serious corrosion of iron under electroconductive biogenic mineral crust	10.1111/j.1462-2920.2012.02778.x	3429863	22616633	50 S	1214577	None
154	Marine sulfate-reducing bacteria cause serious corrosion of iron under electroconductive biogenic mineral crust	10.1111/j.1462-2920.2012.02778.x	3429863	22616633	donor	9606	None
155	Marine sulfate-reducing bacteria cause serious corrosion of iron under electroconductive biogenic mineral crust	10.1111/j.1462-2920.2012.02778.x	3429863	22616633	donor	9606	H2
156	Marine sulfate-reducing bacteria cause serious corrosion of iron under electroconductive biogenic mineral crust	10.1111/j.1462-2920.2012.02778.x	3429863	22616633	donor	9606	None
157	Marine sulfate-reducing bacteria cause serious corrosion of iron under electroconductive biogenic mineral crust	10.1111/j.1462-2920.2012.02778.x	3429863	22616633	HS3	1035113	None
158	Marine sulfate-reducing bacteria cause serious corrosion of iron under electroconductive biogenic mineral crust	10.1111/j.1462-2920.2012.02778.x	3429863	22616633	HS3	1035113	IS4
159	Marine sulfate-reducing bacteria cause serious corrosion of iron under electroconductive biogenic mineral crust	10.1111/j.1462-2920.2012.02778.x	3429863	22616633	HS3	1035113	IS4
160	Marine sulfate-reducing bacteria cause serious corrosion of iron under electroconductive biogenic mineral crust	10.1111/j.1462-2920.2012.02778.x	3429863	22616633	IS5	241368	IS4
161	Marine sulfate-reducing bacteria cause serious corrosion of iron under electroconductive biogenic mineral crust	10.1111/j.1462-2920.2012.02778.x	3429863	22616633	IS5	241368	IS4
162	Marine sulfate-reducing bacteria cause serious corrosion of iron under electroconductive biogenic mineral crust	10.1111/j.1462-2920.2012.02778.x	3429863	22616633	IS5	241368	IS4
163	Marine sulfate-reducing bacteria cause serious corrosion of iron under electroconductive biogenic mineral crust	10.1111/j.1462-2920.2012.02778.x	3429863	22616633	IS5	241368	IS4
164	Marine sulfate-reducing bacteria cause serious corrosion of iron under electroconductive biogenic mineral crust	10.1111/j.1462-2920.2012.02778.x	3429863	22616633	IS5	241368	None
165	Marine sulfate-reducing bacteria cause serious corrosion of iron under electroconductive biogenic mineral crust	10.1111/j.1462-2920.2012.02778.x	3429863	22616633	yeast	4932	None
166	Marine sulfate-reducing bacteria cause serious corrosion of iron under electroconductive biogenic mineral crust	10.1111/j.1462-2920.2012.02778.x	3429863	22616633	Thiobacillus ferrooxidans	920	None
167	Marine sulfate-reducing bacteria cause serious corrosion of iron under electroconductive biogenic mineral crust	10.1111/j.1462-2920.2012.02778.x	3429863	22616633	Metallosphaera sedula	43687	None
168	Marine sulfate-reducing bacteria cause serious corrosion of iron under electroconductive biogenic mineral crust	10.1111/j.1462-2920.2012.02778.x	3429863	22616633	Desulfovibrio vulgaris	881	None
169	Marine sulfate-reducing bacteria cause serious corrosion of iron under electroconductive biogenic mineral crust	10.1111/j.1462-2920.2012.02778.x	3429863	22616633	Geobacter	35554	None
170	Marine sulfate-reducing bacteria cause serious corrosion of iron under electroconductive biogenic mineral crust	10.1111/j.1462-2920.2012.02778.x	3429863	22616633	Desulfopila inferna	468528	None
171	Chitosan/Lignosulfonate Nanospheres as "Green" Biocide for Controlling the Microbiologically Influenced Corrosion of Carbon Steel	10.3390/ma13112484	7321122	32486037	None	None	None
172	Chitosan/Lignosulfonate Nanospheres as "Green" Biocide for Controlling the Microbiologically Influenced Corrosion of Carbon Steel	10.3390/ma13112484	7321122	32486037	None	None	mL-1
173	Chitosan/Lignosulfonate Nanospheres as "Green" Biocide for Controlling the Microbiologically Influenced Corrosion of Carbon Steel	10.3390/ma13112484	7321122	32486037	None	None	L-1
174	Chitosan/Lignosulfonate Nanospheres as "Green" Biocide for Controlling the Microbiologically Influenced Corrosion of Carbon Steel	10.3390/ma13112484	7321122	32486037	B. subtilis	1423	None
175	Chitosan/Lignosulfonate Nanospheres as "Green" Biocide for Controlling the Microbiologically Influenced Corrosion of Carbon Steel	10.3390/ma13112484	7321122	32486037	yeast	4932	None
176	Chitosan/Lignosulfonate Nanospheres as "Green" Biocide for Controlling the Microbiologically Influenced Corrosion of Carbon Steel	10.3390/ma13112484	7321122	32486037	mixed-culture	1306155	None
177	Chitosan/Lignosulfonate Nanospheres as "Green" Biocide for Controlling the Microbiologically Influenced Corrosion of Carbon Steel	10.3390/ma13112484	7321122	32486037	Pseudomonas aeruginosa	287	mL-1
178	Chitosan/Lignosulfonate Nanospheres as "Green" Biocide for Controlling the Microbiologically Influenced Corrosion of Carbon Steel	10.3390/ma13112484	7321122	32486037	Ginger	94328	None
179	Chitosan/Lignosulfonate Nanospheres as "Green" Biocide for Controlling the Microbiologically Influenced Corrosion of Carbon Steel	10.3390/ma13112484	7321122	32486037	Desulfovibrio marinisediminis	458711	None
180	Chitosan/Lignosulfonate Nanospheres as "Green" Biocide for Controlling the Microbiologically Influenced Corrosion of Carbon Steel	10.3390/ma13112484	7321122	32486037	Pacific white shrimp	6689	None
181	Chitosan/Lignosulfonate Nanospheres as "Green" Biocide for Controlling the Microbiologically Influenced Corrosion of Carbon Steel	10.3390/ma13112484	7321122	32486037	silver carp	7965	None
182	Roles of thermophilic thiosulfate-reducing bacteria and methanogenic archaea in the biocorrosion of oil pipelines	10.3389/fmicb.2014.00089	3944610	24639674	None	None	None
183	Roles of thermophilic thiosulfate-reducing bacteria and methanogenic archaea in the biocorrosion of oil pipelines	10.3389/fmicb.2014.00089	3944610	24639674	enrichment	1566732	None
184	Roles of thermophilic thiosulfate-reducing bacteria and methanogenic archaea in the biocorrosion of oil pipelines	10.3389/fmicb.2014.00089	3944610	24639674	enrichment	1566732	None
185	Roles of thermophilic thiosulfate-reducing bacteria and methanogenic archaea in the biocorrosion of oil pipelines	10.3389/fmicb.2014.00089	3944610	24639674	enrichment	1566732	None
186	Roles of thermophilic thiosulfate-reducing bacteria and methanogenic archaea in the biocorrosion of oil pipelines	10.3389/fmicb.2014.00089	3944610	24639674	enrichment	1566732	None
187	Roles of thermophilic thiosulfate-reducing bacteria and methanogenic archaea in the biocorrosion of oil pipelines	10.3389/fmicb.2014.00089	3944610	24639674	enrichment	1566732	None
188	Roles of thermophilic thiosulfate-reducing bacteria and methanogenic archaea in the biocorrosion of oil pipelines	10.3389/fmicb.2014.00089	3944610	24639674	enrichment	1566732	None
189	Roles of thermophilic thiosulfate-reducing bacteria and methanogenic archaea in the biocorrosion of oil pipelines	10.3389/fmicb.2014.00089	3944610	24639674	enrichment	1566732	None
190	Roles of thermophilic thiosulfate-reducing bacteria and methanogenic archaea in the biocorrosion of oil pipelines	10.3389/fmicb.2014.00089	3944610	24639674	enrichment	1566732	None
191	Roles of thermophilic thiosulfate-reducing bacteria and methanogenic archaea in the biocorrosion of oil pipelines	10.3389/fmicb.2014.00089	3944610	24639674	enrichment	1566732	None
192	Roles of thermophilic thiosulfate-reducing bacteria and methanogenic archaea in the biocorrosion of oil pipelines	10.3389/fmicb.2014.00089	3944610	24639674	Thermacetogenium	85874	None
193	Roles of thermophilic thiosulfate-reducing bacteria and methanogenic archaea in the biocorrosion of oil pipelines	10.3389/fmicb.2014.00089	3944610	24639674	Thermococcus	35749	None
194	Roles of thermophilic thiosulfate-reducing bacteria and methanogenic archaea in the biocorrosion of oil pipelines	10.3389/fmicb.2014.00089	3944610	24639674	Thermococcus	35749	None
195	Roles of thermophilic thiosulfate-reducing bacteria and methanogenic archaea in the biocorrosion of oil pipelines	10.3389/fmicb.2014.00089	3944610	24639674	PIG	9823	None
196	Roles of thermophilic thiosulfate-reducing bacteria and methanogenic archaea in the biocorrosion of oil pipelines	10.3389/fmicb.2014.00089	3944610	24639674	to 7	1214577	None
197	Roles of thermophilic thiosulfate-reducing bacteria and methanogenic archaea in the biocorrosion of oil pipelines	10.3389/fmicb.2014.00089	3944610	24639674	Yeast	4932	None
198	Roles of thermophilic thiosulfate-reducing bacteria and methanogenic archaea in the biocorrosion of oil pipelines	10.3389/fmicb.2014.00089	3944610	24639674	Yeast	4932	None
199	Roles of thermophilic thiosulfate-reducing bacteria and methanogenic archaea in the biocorrosion of oil pipelines	10.3389/fmicb.2014.00089	3944610	24639674	Escherichia coli	562	None
200	Roles of thermophilic thiosulfate-reducing bacteria and methanogenic archaea in the biocorrosion of oil pipelines	10.3389/fmicb.2014.00089	3944610	24639674	Pintail	28680	None
201	Roles of thermophilic thiosulfate-reducing bacteria and methanogenic archaea in the biocorrosion of oil pipelines	10.3389/fmicb.2014.00089	3944610	24639674	enrichment cultures	1566732	None
202	Roles of thermophilic thiosulfate-reducing bacteria and methanogenic archaea in the biocorrosion of oil pipelines	10.3389/fmicb.2014.00089	3944610	24639674	enrichment cultures	1566732	None
203	Roles of thermophilic thiosulfate-reducing bacteria and methanogenic archaea in the biocorrosion of oil pipelines	10.3389/fmicb.2014.00089	3944610	24639674	enrichment cultures	1566732	None
204	Roles of thermophilic thiosulfate-reducing bacteria and methanogenic archaea in the biocorrosion of oil pipelines	10.3389/fmicb.2014.00089	3944610	24639674	enrichment cultures	1566732	None
205	Roles of thermophilic thiosulfate-reducing bacteria and methanogenic archaea in the biocorrosion of oil pipelines	10.3389/fmicb.2014.00089	3944610	24639674	enrichment cultures	1566732	None
206	Roles of thermophilic thiosulfate-reducing bacteria and methanogenic archaea in the biocorrosion of oil pipelines	10.3389/fmicb.2014.00089	3944610	24639674	enrichment cultures	1566732	None
207	Roles of thermophilic thiosulfate-reducing bacteria and methanogenic archaea in the biocorrosion of oil pipelines	10.3389/fmicb.2014.00089	3944610	24639674	enrichment cultures	1566732	None
208	Roles of thermophilic thiosulfate-reducing bacteria and methanogenic archaea in the biocorrosion of oil pipelines	10.3389/fmicb.2014.00089	3944610	24639674	enrichment cultures	1566732	None
209	Roles of thermophilic thiosulfate-reducing bacteria and methanogenic archaea in the biocorrosion of oil pipelines	10.3389/fmicb.2014.00089	3944610	24639674	enrichment cultures	1566732	None
210	Roles of thermophilic thiosulfate-reducing bacteria and methanogenic archaea in the biocorrosion of oil pipelines	10.3389/fmicb.2014.00089	3944610	24639674	Thermococcus	35749	None
211	Roles of thermophilic thiosulfate-reducing bacteria and methanogenic archaea in the biocorrosion of oil pipelines	10.3389/fmicb.2014.00089	3944610	24639674	Thermococcus	35749	None
212	Roles of thermophilic thiosulfate-reducing bacteria and methanogenic archaea in the biocorrosion of oil pipelines	10.3389/fmicb.2014.00089	3944610	24639674	enrichment	1566732	None
213	Roles of thermophilic thiosulfate-reducing bacteria and methanogenic archaea in the biocorrosion of oil pipelines	10.3389/fmicb.2014.00089	3944610	24639674	enrichment	1566732	None
214	Roles of thermophilic thiosulfate-reducing bacteria and methanogenic archaea in the biocorrosion of oil pipelines	10.3389/fmicb.2014.00089	3944610	24639674	enrichment	1566732	None
215	Roles of thermophilic thiosulfate-reducing bacteria and methanogenic archaea in the biocorrosion of oil pipelines	10.3389/fmicb.2014.00089	3944610	24639674	enrichment	1566732	None
216	Roles of thermophilic thiosulfate-reducing bacteria and methanogenic archaea in the biocorrosion of oil pipelines	10.3389/fmicb.2014.00089	3944610	24639674	enrichment	1566732	None
217	Roles of thermophilic thiosulfate-reducing bacteria and methanogenic archaea in the biocorrosion of oil pipelines	10.3389/fmicb.2014.00089	3944610	24639674	enrichment	1566732	None
218	Roles of thermophilic thiosulfate-reducing bacteria and methanogenic archaea in the biocorrosion of oil pipelines	10.3389/fmicb.2014.00089	3944610	24639674	enrichment	1566732	None
219	Roles of thermophilic thiosulfate-reducing bacteria and methanogenic archaea in the biocorrosion of oil pipelines	10.3389/fmicb.2014.00089	3944610	24639674	enrichment	1566732	None
220	Roles of thermophilic thiosulfate-reducing bacteria and methanogenic archaea in the biocorrosion of oil pipelines	10.3389/fmicb.2014.00089	3944610	24639674	enrichment	1566732	None
221	Roles of thermophilic thiosulfate-reducing bacteria and methanogenic archaea in the biocorrosion of oil pipelines	10.3389/fmicb.2014.00089	3944610	24639674	enrichment	1566732	None
222	Roles of thermophilic thiosulfate-reducing bacteria and methanogenic archaea in the biocorrosion of oil pipelines	10.3389/fmicb.2014.00089	3944610	24639674	enrichment	1566732	None
223	Roles of thermophilic thiosulfate-reducing bacteria and methanogenic archaea in the biocorrosion of oil pipelines	10.3389/fmicb.2014.00089	3944610	24639674	enrichment	1566732	None
224	Roles of thermophilic thiosulfate-reducing bacteria and methanogenic archaea in the biocorrosion of oil pipelines	10.3389/fmicb.2014.00089	3944610	24639674	enrichment	1566732	None
225	Roles of thermophilic thiosulfate-reducing bacteria and methanogenic archaea in the biocorrosion of oil pipelines	10.3389/fmicb.2014.00089	3944610	24639674	enrichment	1566732	None
226	Roles of thermophilic thiosulfate-reducing bacteria and methanogenic archaea in the biocorrosion of oil pipelines	10.3389/fmicb.2014.00089	3944610	24639674	enrichment	1566732	None
227	Roles of thermophilic thiosulfate-reducing bacteria and methanogenic archaea in the biocorrosion of oil pipelines	10.3389/fmicb.2014.00089	3944610	24639674	enrichment	1566732	None
228	Roles of thermophilic thiosulfate-reducing bacteria and methanogenic archaea in the biocorrosion of oil pipelines	10.3389/fmicb.2014.00089	3944610	24639674	enrichment	1566732	None
229	Roles of thermophilic thiosulfate-reducing bacteria and methanogenic archaea in the biocorrosion of oil pipelines	10.3389/fmicb.2014.00089	3944610	24639674	enrichment	1566732	None
230	Roles of thermophilic thiosulfate-reducing bacteria and methanogenic archaea in the biocorrosion of oil pipelines	10.3389/fmicb.2014.00089	3944610	24639674	Anaerobaculum	1120986	None
231	Roles of thermophilic thiosulfate-reducing bacteria and methanogenic archaea in the biocorrosion of oil pipelines	10.3389/fmicb.2014.00089	3944610	24639674	Anaerobaculum	1120986	None
232	Roles of thermophilic thiosulfate-reducing bacteria and methanogenic archaea in the biocorrosion of oil pipelines	10.3389/fmicb.2014.00089	3944610	24639674	enrichment	1566732	None
233	Roles of thermophilic thiosulfate-reducing bacteria and methanogenic archaea in the biocorrosion of oil pipelines	10.3389/fmicb.2014.00089	3944610	24639674	enrichment	1566732	None
234	Roles of thermophilic thiosulfate-reducing bacteria and methanogenic archaea in the biocorrosion of oil pipelines	10.3389/fmicb.2014.00089	3944610	24639674	enrichment	1566732	None
235	Roles of thermophilic thiosulfate-reducing bacteria and methanogenic archaea in the biocorrosion of oil pipelines	10.3389/fmicb.2014.00089	3944610	24639674	enrichment	1566732	None
236	Roles of thermophilic thiosulfate-reducing bacteria and methanogenic archaea in the biocorrosion of oil pipelines	10.3389/fmicb.2014.00089	3944610	24639674	enrichment	1566732	None
237	Roles of thermophilic thiosulfate-reducing bacteria and methanogenic archaea in the biocorrosion of oil pipelines	10.3389/fmicb.2014.00089	3944610	24639674	enrichment	1566732	None
238	Roles of thermophilic thiosulfate-reducing bacteria and methanogenic archaea in the biocorrosion of oil pipelines	10.3389/fmicb.2014.00089	3944610	24639674	enrichment	1566732	None
239	Roles of thermophilic thiosulfate-reducing bacteria and methanogenic archaea in the biocorrosion of oil pipelines	10.3389/fmicb.2014.00089	3944610	24639674	enrichment	1566732	None
240	Roles of thermophilic thiosulfate-reducing bacteria and methanogenic archaea in the biocorrosion of oil pipelines	10.3389/fmicb.2014.00089	3944610	24639674	enrichment	1566732	None
241	Roles of thermophilic thiosulfate-reducing bacteria and methanogenic archaea in the biocorrosion of oil pipelines	10.3389/fmicb.2014.00089	3944610	24639674	Garciella	218205	None
242	Roles of thermophilic thiosulfate-reducing bacteria and methanogenic archaea in the biocorrosion of oil pipelines	10.3389/fmicb.2014.00089	3944610	24639674	Garciella	218205	None
243	Roles of thermophilic thiosulfate-reducing bacteria and methanogenic archaea in the biocorrosion of oil pipelines	10.3389/fmicb.2014.00089	3944610	24639674	Methanothermobacter crinale	1045764	None
244	Roles of thermophilic thiosulfate-reducing bacteria and methanogenic archaea in the biocorrosion of oil pipelines	10.3389/fmicb.2014.00089	3944610	24639674	Thermoanaerobacter subterraneus	911092	None
245	Roles of thermophilic thiosulfate-reducing bacteria and methanogenic archaea in the biocorrosion of oil pipelines	10.3389/fmicb.2014.00089	3944610	24639674	Thermotoga hypogea	57487	None
246	Roles of thermophilic thiosulfate-reducing bacteria and methanogenic archaea in the biocorrosion of oil pipelines	10.3389/fmicb.2014.00089	3944610	24639674	Dethiosulfovibrio peptidovorans	47055	None
247	Roles of thermophilic thiosulfate-reducing bacteria and methanogenic archaea in the biocorrosion of oil pipelines	10.3389/fmicb.2014.00089	3944610	24639674	Anaerobaculum hydrogeniformans	649746	None
248	Roles of thermophilic thiosulfate-reducing bacteria and methanogenic archaea in the biocorrosion of oil pipelines	10.3389/fmicb.2014.00089	3944610	24639674	Anaerobaculum mobile	97477	None
249	Roles of thermophilic thiosulfate-reducing bacteria and methanogenic archaea in the biocorrosion of oil pipelines	10.3389/fmicb.2014.00089	3944610	24639674	Desulfovibrio capillatus	218206	None
250	Roles of thermophilic thiosulfate-reducing bacteria and methanogenic archaea in the biocorrosion of oil pipelines	10.3389/fmicb.2014.00089	3944610	24639674	Methanothermobacter tenebrarum	680118	None
251	Influence of Sulfate-Reducing Bacteria on the Corrosion Behavior of High Strength Steel EQ70 under Cathodic Polarization	10.1371/journal.pone.0162315	5014316	27603928	None	None	None
252	Influence of Sulfate-Reducing Bacteria on the Corrosion Behavior of High Strength Steel EQ70 under Cathodic Polarization	10.1371/journal.pone.0162315	5014316	27603928	Desulfovibrio	47159	None
253	Influence of Sulfate-Reducing Bacteria on the Corrosion Behavior of High Strength Steel EQ70 under Cathodic Polarization	10.1371/journal.pone.0162315	5014316	27603928	Desulfovibrio	47159	None
254	Influence of Sulfate-Reducing Bacteria on the Corrosion Behavior of High Strength Steel EQ70 under Cathodic Polarization	10.1371/journal.pone.0162315	5014316	27603928	Desulfovibrio	47159	None
255	Influence of Sulfate-Reducing Bacteria on the Corrosion Behavior of High Strength Steel EQ70 under Cathodic Polarization	10.1371/journal.pone.0162315	5014316	27603928	Desulfovibrio vulgaris	881	None
256	Influence of Sulfate-Reducing Bacteria on the Corrosion Behavior of High Strength Steel EQ70 under Cathodic Polarization	10.1371/journal.pone.0162315	5014316	27603928	yeast	4932	None
257	Influence of Sulfate-Reducing Bacteria on the Corrosion Behavior of High Strength Steel EQ70 under Cathodic Polarization	10.1371/journal.pone.0162315	5014316	27603928	to 7	1214577	None
258	Influence of Sulfate-Reducing Bacteria on the Corrosion Behavior of High Strength Steel EQ70 under Cathodic Polarization	10.1371/journal.pone.0162315	5014316	27603928	G.sulfurreducens	35554	None
259	Influence of Sulfate-Reducing Bacteria on the Corrosion Behavior of High Strength Steel EQ70 under Cathodic Polarization	10.1371/journal.pone.0162315	5014316	27603928	G.sulfurreducens	35554	None
260	Influence of Sulfate-Reducing Bacteria on the Corrosion Behavior of High Strength Steel EQ70 under Cathodic Polarization	10.1371/journal.pone.0162315	5014316	27603928	KN400	663917	None
261	Influence of Sulfate-Reducing Bacteria on the Corrosion Behavior of High Strength Steel EQ70 under Cathodic Polarization	10.1371/journal.pone.0162315	5014316	27603928	Desulfobulbus propionicus	894	None
262	Influence of Sulfate-Reducing Bacteria on the Corrosion Behavior of High Strength Steel EQ70 under Cathodic Polarization	10.1371/journal.pone.0162315	5014316	27603928	Desulfovibrio capillatus	218206	None
263	Metagenomic Analysis Indicates Epsilonproteobacteria as a Potential Cause of Microbial Corrosion in Pipelines Injected with Bisulfite	10.3389/fmicb.2016.00028	4729907	26858705	None	None	None	hynl	Yes	[Ni-Fe] Hydrogenase
264	Metagenomic Analysis Indicates Epsilonproteobacteria as a Potential Cause of Microbial Corrosion in Pipelines Injected with Bisulfite	10.3389/fmicb.2016.00028	4729907	26858705	Sulfuricurvum	148813	None	hydl	Yes	Fe-Fe Hydrogenase
265	Metagenomic Analysis Indicates Epsilonproteobacteria as a Potential Cause of Microbial Corrosion in Pipelines Injected with Bisulfite	10.3389/fmicb.2016.00028	4729907	26858705	Sulfuricurvum	148813	None	rpob	Yes	house keeping genes
266	Metagenomic Analysis Indicates Epsilonproteobacteria as a Potential Cause of Microbial Corrosion in Pipelines Injected with Bisulfite	10.3389/fmicb.2016.00028	4729907	26858705	Sulfuricurvum	148813	None
267	Metagenomic Analysis Indicates Epsilonproteobacteria as a Potential Cause of Microbial Corrosion in Pipelines Injected with Bisulfite	10.3389/fmicb.2016.00028	4729907	26858705	Desulfovibrio	882	None
268	Metagenomic Analysis Indicates Epsilonproteobacteria as a Potential Cause of Microbial Corrosion in Pipelines Injected with Bisulfite	10.3389/fmicb.2016.00028	4729907	26858705	metagenome	256318	None
269	Metagenomic Analysis Indicates Epsilonproteobacteria as a Potential Cause of Microbial Corrosion in Pipelines Injected with Bisulfite	10.3389/fmicb.2016.00028	4729907	26858705	metagenome	256318	None
270	Metagenomic Analysis Indicates Epsilonproteobacteria as a Potential Cause of Microbial Corrosion in Pipelines Injected with Bisulfite	10.3389/fmicb.2016.00028	4729907	26858705	metagenome	256318	None
271	Metagenomic Analysis Indicates Epsilonproteobacteria as a Potential Cause of Microbial Corrosion in Pipelines Injected with Bisulfite	10.3389/fmicb.2016.00028	4729907	26858705	metagenome	256318	None
272	Metagenomic Analysis Indicates Epsilonproteobacteria as a Potential Cause of Microbial Corrosion in Pipelines Injected with Bisulfite	10.3389/fmicb.2016.00028	4729907	26858705	Finn	1754191	None
273	Metagenomic Analysis Indicates Epsilonproteobacteria as a Potential Cause of Microbial Corrosion in Pipelines Injected with Bisulfite	10.3389/fmicb.2016.00028	4729907	26858705	metagenomes	408169	None
274	Metagenomic Analysis Indicates Epsilonproteobacteria as a Potential Cause of Microbial Corrosion in Pipelines Injected with Bisulfite	10.3389/fmicb.2016.00028	4729907	26858705	P PAS	118554	None
275	Metagenomic Analysis Indicates Epsilonproteobacteria as a Potential Cause of Microbial Corrosion in Pipelines Injected with Bisulfite	10.3389/fmicb.2016.00028	4729907	26858705	P PAS	118554	None
276	Metagenomic Analysis Indicates Epsilonproteobacteria as a Potential Cause of Microbial Corrosion in Pipelines Injected with Bisulfite	10.3389/fmicb.2016.00028	4729907	26858705	metagenome	256318	None
277	Metagenomic Analysis Indicates Epsilonproteobacteria as a Potential Cause of Microbial Corrosion in Pipelines Injected with Bisulfite	10.3389/fmicb.2016.00028	4729907	26858705	metagenome	256318	None
278	Metagenomic Analysis Indicates Epsilonproteobacteria as a Potential Cause of Microbial Corrosion in Pipelines Injected with Bisulfite	10.3389/fmicb.2016.00028	4729907	26858705	metagenome	256318	None
279	Metagenomic Analysis Indicates Epsilonproteobacteria as a Potential Cause of Microbial Corrosion in Pipelines Injected with Bisulfite	10.3389/fmicb.2016.00028	4729907	26858705	metagenome	256318	None
280	Metagenomic Analysis Indicates Epsilonproteobacteria as a Potential Cause of Microbial Corrosion in Pipelines Injected with Bisulfite	10.3389/fmicb.2016.00028	4729907	26858705	metagenome	256318	None
281	Metagenomic Analysis Indicates Epsilonproteobacteria as a Potential Cause of Microbial Corrosion in Pipelines Injected with Bisulfite	10.3389/fmicb.2016.00028	4729907	26858705	metagenome	256318	None
282	Metagenomic Analysis Indicates Epsilonproteobacteria as a Potential Cause of Microbial Corrosion in Pipelines Injected with Bisulfite	10.3389/fmicb.2016.00028	4729907	26858705	metagenome	256318	None
283	Metagenomic Analysis Indicates Epsilonproteobacteria as a Potential Cause of Microbial Corrosion in Pipelines Injected with Bisulfite	10.3389/fmicb.2016.00028	4729907	26858705	metagenome	256318	None
284	Metagenomic Analysis Indicates Epsilonproteobacteria as a Potential Cause of Microbial Corrosion in Pipelines Injected with Bisulfite	10.3389/fmicb.2016.00028	4729907	26858705	Candidatus	418099	None
285	Metagenomic Analysis Indicates Epsilonproteobacteria as a Potential Cause of Microbial Corrosion in Pipelines Injected with Bisulfite	10.3389/fmicb.2016.00028	4729907	26858705	Candidatus	418099	None
286	Metagenomic Analysis Indicates Epsilonproteobacteria as a Potential Cause of Microbial Corrosion in Pipelines Injected with Bisulfite	10.3389/fmicb.2016.00028	4729907	26858705	Sulfuricurvum	148813	None
287	Metagenomic Analysis Indicates Epsilonproteobacteria as a Potential Cause of Microbial Corrosion in Pipelines Injected with Bisulfite	10.3389/fmicb.2016.00028	4729907	26858705	Sulfuricurvum	148813	None
288	Metagenomic Analysis Indicates Epsilonproteobacteria as a Potential Cause of Microbial Corrosion in Pipelines Injected with Bisulfite	10.3389/fmicb.2016.00028	4729907	26858705	Sulfuricurvum	148813	None
289	Metagenomic Analysis Indicates Epsilonproteobacteria as a Potential Cause of Microbial Corrosion in Pipelines Injected with Bisulfite	10.3389/fmicb.2016.00028	4729907	26858705	donor	9606	None
290	Metagenomic Analysis Indicates Epsilonproteobacteria as a Potential Cause of Microbial Corrosion in Pipelines Injected with Bisulfite	10.3389/fmicb.2016.00028	4729907	26858705	Thiothrix lacustris	525917	None
291	Metagenomic Analysis Indicates Epsilonproteobacteria as a Potential Cause of Microbial Corrosion in Pipelines Injected with Bisulfite	10.3389/fmicb.2016.00028	4729907	26858705	Sulfuritalea hydrogenivorans	748811	None
292	Responses of Microbial Community Composition to Temperature Gradient and Carbon Steel Corrosion in Production Water of Petroleum Reservoir	10.3389/fmicb.2017.02379	5723327	29259586	None	None	None
293	Responses of Microbial Community Composition to Temperature Gradient and Carbon Steel Corrosion in Production Water of Petroleum Reservoir	10.3389/fmicb.2017.02379	5723327	29259586	Thermococcus	913025	None
294	Responses of Microbial Community Composition to Temperature Gradient and Carbon Steel Corrosion in Production Water of Petroleum Reservoir	10.3389/fmicb.2017.02379	5723327	29259586	Thermococcus	913025	None
295	Responses of Microbial Community Composition to Temperature Gradient and Carbon Steel Corrosion in Production Water of Petroleum Reservoir	10.3389/fmicb.2017.02379	5723327	29259586	donor	9606	None
296	Responses of Microbial Community Composition to Temperature Gradient and Carbon Steel Corrosion in Production Water of Petroleum Reservoir	10.3389/fmicb.2017.02379	5723327	29259586	Escherichia coli	562	None
297	Responses of Microbial Community Composition to Temperature Gradient and Carbon Steel Corrosion in Production Water of Petroleum Reservoir	10.3389/fmicb.2017.02379	5723327	29259586	Thermanaeromonas	1226730	None
298	Responses of Microbial Community Composition to Temperature Gradient and Carbon Steel Corrosion in Production Water of Petroleum Reservoir	10.3389/fmicb.2017.02379	5723327	29259586	Thermanaeromonas	1226730	None
299	Responses of Microbial Community Composition to Temperature Gradient and Carbon Steel Corrosion in Production Water of Petroleum Reservoir	10.3389/fmicb.2017.02379	5723327	29259586	Turkey	9103	None
300	Responses of Microbial Community Composition to Temperature Gradient and Carbon Steel Corrosion in Production Water of Petroleum Reservoir	10.3389/fmicb.2017.02379	5723327	29259586	Desulfotignum	115781	None
301	Responses of Microbial Community Composition to Temperature Gradient and Carbon Steel Corrosion in Production Water of Petroleum Reservoir	10.3389/fmicb.2017.02379	5723327	29259586	Desulfotignum	115781	None
302	Responses of Microbial Community Composition to Temperature Gradient and Carbon Steel Corrosion in Production Water of Petroleum Reservoir	10.3389/fmicb.2017.02379	5723327	29259586	Methanothermobacter	680118	None
303	Responses of Microbial Community Composition to Temperature Gradient and Carbon Steel Corrosion in Production Water of Petroleum Reservoir	10.3389/fmicb.2017.02379	5723327	29259586	Methanothermobacter	680118	None
304	Responses of Microbial Community Composition to Temperature Gradient and Carbon Steel Corrosion in Production Water of Petroleum Reservoir	10.3389/fmicb.2017.02379	5723327	29259586	Methanothermobacter	680118	None
305	Responses of Microbial Community Composition to Temperature Gradient and Carbon Steel Corrosion in Production Water of Petroleum Reservoir	10.3389/fmicb.2017.02379	5723327	29259586	Methanothermobacter	680118	None
306	Responses of Microbial Community Composition to Temperature Gradient and Carbon Steel Corrosion in Production Water of Petroleum Reservoir	10.3389/fmicb.2017.02379	5723327	29259586	Methanothermobacter	680118	None
307	Responses of Microbial Community Composition to Temperature Gradient and Carbon Steel Corrosion in Production Water of Petroleum Reservoir	10.3389/fmicb.2017.02379	5723327	29259586	Methanothermobacter	680118	None
308	Responses of Microbial Community Composition to Temperature Gradient and Carbon Steel Corrosion in Production Water of Petroleum Reservoir	10.3389/fmicb.2017.02379	5723327	29259586	Thermococcus	913025	None
309	Responses of Microbial Community Composition to Temperature Gradient and Carbon Steel Corrosion in Production Water of Petroleum Reservoir	10.3389/fmicb.2017.02379	5723327	29259586	Thermococcus	913025	None
310	Responses of Microbial Community Composition to Temperature Gradient and Carbon Steel Corrosion in Production Water of Petroleum Reservoir	10.3389/fmicb.2017.02379	5723327	29259586	Desulfovibrio	881	None
311	Responses of Microbial Community Composition to Temperature Gradient and Carbon Steel Corrosion in Production Water of Petroleum Reservoir	10.3389/fmicb.2017.02379	5723327	29259586	Desulfovibrio	881	None
312	Responses of Microbial Community Composition to Temperature Gradient and Carbon Steel Corrosion in Production Water of Petroleum Reservoir	10.3389/fmicb.2017.02379	5723327	29259586	Desulfotomaculum sp	41211	None
313	Responses of Microbial Community Composition to Temperature Gradient and Carbon Steel Corrosion in Production Water of Petroleum Reservoir	10.3389/fmicb.2017.02379	5723327	29259586	rice	4530	None
314	Responses of Microbial Community Composition to Temperature Gradient and Carbon Steel Corrosion in Production Water of Petroleum Reservoir	10.3389/fmicb.2017.02379	5723327	29259586	Desulfotignum balticum	115781	None
315	Responses of Microbial Community Composition to Temperature Gradient and Carbon Steel Corrosion in Production Water of Petroleum Reservoir	10.3389/fmicb.2017.02379	5723327	29259586	Desulfotignum balticum	115781	None
316	Responses of Microbial Community Composition to Temperature Gradient and Carbon Steel Corrosion in Production Water of Petroleum Reservoir	10.3389/fmicb.2017.02379	5723327	29259586	Desulfotomaculum thermocisternum	42471	None
317	Biosurfactants: Eco-Friendly and Innovative Biocides against Biocorrosion	10.3390/ijms21062152	7139319	32245097	humans	9606	None
318	Biosurfactants: Eco-Friendly and Innovative Biocides against Biocorrosion	10.3390/ijms21062152	7139319	32245097	humans	9606	None
319	Biosurfactants: Eco-Friendly and Innovative Biocides against Biocorrosion	10.3390/ijms21062152	7139319	32245097	None	None	None
320	Biosurfactants: Eco-Friendly and Innovative Biocides against Biocorrosion	10.3390/ijms21062152	7139319	32245097	Acinetobacter calcoaceticus	471	None
321	Biosurfactants: Eco-Friendly and Innovative Biocides against Biocorrosion	10.3390/ijms21062152	7139319	32245097	Pseudomonas	306	None
322	Biosurfactants: Eco-Friendly and Innovative Biocides against Biocorrosion	10.3390/ijms21062152	7139319	32245097	Pseudomonas	306	None
323	Biosurfactants: Eco-Friendly and Innovative Biocides against Biocorrosion	10.3390/ijms21062152	7139319	32245097	Pseudomonas	306	None
324	Biosurfactants: Eco-Friendly and Innovative Biocides against Biocorrosion	10.3390/ijms21062152	7139319	32245097	Bacillus	1405	None
325	Biosurfactants: Eco-Friendly and Innovative Biocides against Biocorrosion	10.3390/ijms21062152	7139319	32245097	Bacillus	1405	None
326	Biosurfactants: Eco-Friendly and Innovative Biocides against Biocorrosion	10.3390/ijms21062152	7139319	32245097	Bacillus	1405	None
327	Biosurfactants: Eco-Friendly and Innovative Biocides against Biocorrosion	10.3390/ijms21062152	7139319	32245097	Pseudomonas fluorescens	294	None
328	Biosurfactants: Eco-Friendly and Innovative Biocides against Biocorrosion	10.3390/ijms21062152	7139319	32245097	Pseudomonas stutzeri	316	None
329	Biosurfactants: Eco-Friendly and Innovative Biocides against Biocorrosion	10.3390/ijms21062152	7139319	32245097	Bacillus sp	1409	None
330	Biosurfactants: Eco-Friendly and Innovative Biocides against Biocorrosion	10.3390/ijms21062152	7139319	32245097	Bacillus	1405	None
331	Biosurfactants: Eco-Friendly and Innovative Biocides against Biocorrosion	10.3390/ijms21062152	7139319	32245097	Bacillus	1405	None
332	Biosurfactants: Eco-Friendly and Innovative Biocides against Biocorrosion	10.3390/ijms21062152	7139319	32245097	Bacillus	1405	None
333	Biosurfactants: Eco-Friendly and Innovative Biocides against Biocorrosion	10.3390/ijms21062152	7139319	32245097	Bacillus subtilis	1423	None
334	Biosurfactants: Eco-Friendly and Innovative Biocides against Biocorrosion	10.3390/ijms21062152	7139319	32245097	Pseudomonas aeruginosa	287	None
335	Biosurfactants: Eco-Friendly and Innovative Biocides against Biocorrosion	10.3390/ijms21062152	7139319	32245097	Bacillus pumilus	1408	None
336	Biosurfactants: Eco-Friendly and Innovative Biocides against Biocorrosion	10.3390/ijms21062152	7139319	32245097	Salmonella enterica serovar typhimurium	90371	None
337	Biosurfactants: Eco-Friendly and Innovative Biocides against Biocorrosion	10.3390/ijms21062152	7139319	32245097	Bacillus amyloliquefaciens	1390	None
338	Biosurfactants: Eco-Friendly and Innovative Biocides against Biocorrosion	10.3390/ijms21062152	7139319	32245097	Pseudomonas	306	None
339	Biosurfactants: Eco-Friendly and Innovative Biocides against Biocorrosion	10.3390/ijms21062152	7139319	32245097	Pseudomonas	306	None
340	Biosurfactants: Eco-Friendly and Innovative Biocides against Biocorrosion	10.3390/ijms21062152	7139319	32245097	Pseudomonas	306	None
341	Microbiologically Influenced Corrosion of Carbon Steel Beneath a Deposit in CO2-Saturated Formation Water Containing Desulfotomaculum nigrificans	10.3389/fmicb.2019.01298	6581712	31244809	None	None	None
342	Microbiologically Influenced Corrosion of Carbon Steel Beneath a Deposit in CO2-Saturated Formation Water Containing Desulfotomaculum nigrificans	10.3389/fmicb.2019.01298	6581712	31244809	Desulfotomaculum nigrificans	1565	None
343	Microbiologically Influenced Corrosion of Carbon Steel Beneath a Deposit in CO2-Saturated Formation Water Containing Desulfotomaculum nigrificans	10.3389/fmicb.2019.01298	6581712	31244809	yeast	4932	None
344	Microbiologically Influenced Corrosion of Carbon Steel Beneath a Deposit in CO2-Saturated Formation Water Containing Desulfotomaculum nigrificans	10.3389/fmicb.2019.01298	6581712	31244809	is 1	241368	None
345	Microbiologically Influenced Corrosion of Carbon Steel Beneath a Deposit in CO2-Saturated Formation Water Containing Desulfotomaculum nigrificans	10.3389/fmicb.2019.01298	6581712	31244809	is 1	241368	None
346	Microbiologically Influenced Corrosion of Carbon Steel Beneath a Deposit in CO2-Saturated Formation Water Containing Desulfotomaculum nigrificans	10.3389/fmicb.2019.01298	6581712	31244809	is 1	241368	None
347	Microbiologically Influenced Corrosion of Carbon Steel Beneath a Deposit in CO2-Saturated Formation Water Containing Desulfotomaculum nigrificans	10.3389/fmicb.2019.01298	6581712	31244809	Desulfovibrio vulgaris	881	None
348	Microbiologically Influenced Corrosion of Carbon Steel Beneath a Deposit in CO2-Saturated Formation Water Containing Desulfotomaculum nigrificans	10.3389/fmicb.2019.01298	6581712	31244809	Pseudomonas aeruginosa	287	None
349	Microbiologically Influenced Corrosion of Carbon Steel Beneath a Deposit in CO2-Saturated Formation Water Containing Desulfotomaculum nigrificans	10.3389/fmicb.2019.01298	6581712	31244809	Chlorella vulgaris	3077	None
350	Metabolomic and Metagenomic Analysis of Two Crude Oil Production Pipelines Experiencing Differential Rates of Corrosion	10.3389/fmicb.2017.00099	5281625	28197141	None	None	None
351	Metabolomic and Metagenomic Analysis of Two Crude Oil Production Pipelines Experiencing Differential Rates of Corrosion	10.3389/fmicb.2017.00099	5281625	28197141	pig	9823	None
352	Metabolomic and Metagenomic Analysis of Two Crude Oil Production Pipelines Experiencing Differential Rates of Corrosion	10.3389/fmicb.2017.00099	5281625	28197141	pig	9823	None
353	Metabolomic and Metagenomic Analysis of Two Crude Oil Production Pipelines Experiencing Differential Rates of Corrosion	10.3389/fmicb.2017.00099	5281625	28197141	man	9606	None
354	Metabolomic and Metagenomic Analysis of Two Crude Oil Production Pipelines Experiencing Differential Rates of Corrosion	10.3389/fmicb.2017.00099	5281625	28197141	man	9606	None
355	Metabolomic and Metagenomic Analysis of Two Crude Oil Production Pipelines Experiencing Differential Rates of Corrosion	10.3389/fmicb.2017.00099	5281625	28197141	of 23	152812	None
356	Metabolomic and Metagenomic Analysis of Two Crude Oil Production Pipelines Experiencing Differential Rates of Corrosion	10.3389/fmicb.2017.00099	5281625	28197141	Metagenome	256318	None
357	Metabolomic and Metagenomic Analysis of Two Crude Oil Production Pipelines Experiencing Differential Rates of Corrosion	10.3389/fmicb.2017.00099	5281625	28197141	Metagenome	256318	None
358	Metabolomic and Metagenomic Analysis of Two Crude Oil Production Pipelines Experiencing Differential Rates of Corrosion	10.3389/fmicb.2017.00099	5281625	28197141	of 10	152809	None
359	Metabolomic and Metagenomic Analysis of Two Crude Oil Production Pipelines Experiencing Differential Rates of Corrosion	10.3389/fmicb.2017.00099	5281625	28197141	Methanospirillum hungatei JF-1	323259	None
360	Metabolomic and Metagenomic Analysis of Two Crude Oil Production Pipelines Experiencing Differential Rates of Corrosion	10.3389/fmicb.2017.00099	5281625	28197141	Metagenomes	408169	None
361	Metabolomic and Metagenomic Analysis of Two Crude Oil Production Pipelines Experiencing Differential Rates of Corrosion	10.3389/fmicb.2017.00099	5281625	28197141	Metagenomes	408169	None
362	Metabolomic and Metagenomic Analysis of Two Crude Oil Production Pipelines Experiencing Differential Rates of Corrosion	10.3389/fmicb.2017.00099	5281625	28197141	Metagenomes	408169	None
363	Metabolomic and Metagenomic Analysis of Two Crude Oil Production Pipelines Experiencing Differential Rates of Corrosion	10.3389/fmicb.2017.00099	5281625	28197141	enrichment	1566732	None
364	Metabolomic and Metagenomic Analysis of Two Crude Oil Production Pipelines Experiencing Differential Rates of Corrosion	10.3389/fmicb.2017.00099	5281625	28197141	enrichment	1566732	None
365	Metabolomic and Metagenomic Analysis of Two Crude Oil Production Pipelines Experiencing Differential Rates of Corrosion	10.3389/fmicb.2017.00099	5281625	28197141	Thermococcus	311400	None
366	Metabolomic and Metagenomic Analysis of Two Crude Oil Production Pipelines Experiencing Differential Rates of Corrosion	10.3389/fmicb.2017.00099	5281625	28197141	metagenomes	408169	None
367	Metabolomic and Metagenomic Analysis of Two Crude Oil Production Pipelines Experiencing Differential Rates of Corrosion	10.3389/fmicb.2017.00099	5281625	28197141	metagenomes	408169	None
368	Metabolomic and Metagenomic Analysis of Two Crude Oil Production Pipelines Experiencing Differential Rates of Corrosion	10.3389/fmicb.2017.00099	5281625	28197141	metagenomes	408169	None
369	Metabolomic and Metagenomic Analysis of Two Crude Oil Production Pipelines Experiencing Differential Rates of Corrosion	10.3389/fmicb.2017.00099	5281625	28197141	Thermosipho africanus	2421	None
370	Metabolomic and Metagenomic Analysis of Two Crude Oil Production Pipelines Experiencing Differential Rates of Corrosion	10.3389/fmicb.2017.00099	5281625	28197141	Pseudomonas stutzeri	316	None
371	Metabolomic and Metagenomic Analysis of Two Crude Oil Production Pipelines Experiencing Differential Rates of Corrosion	10.3389/fmicb.2017.00099	5281625	28197141	Pseudomonas stutzeri	316	None
372	Metabolomic and Metagenomic Analysis of Two Crude Oil Production Pipelines Experiencing Differential Rates of Corrosion	10.3389/fmicb.2017.00099	5281625	28197141	tetra	42554	None
373	Metabolomic and Metagenomic Analysis of Two Crude Oil Production Pipelines Experiencing Differential Rates of Corrosion	10.3389/fmicb.2017.00099	5281625	28197141	P. stutzeri	316	None
374	Metabolomic and Metagenomic Analysis of Two Crude Oil Production Pipelines Experiencing Differential Rates of Corrosion	10.3389/fmicb.2017.00099	5281625	28197141	P. stutzeri	316	None
375	Metabolomic and Metagenomic Analysis of Two Crude Oil Production Pipelines Experiencing Differential Rates of Corrosion	10.3389/fmicb.2017.00099	5281625	28197141	Alkaliphilus metalliredigens	208226	None
376	Metabolomic and Metagenomic Analysis of Two Crude Oil Production Pipelines Experiencing Differential Rates of Corrosion	10.3389/fmicb.2017.00099	5281625	28197141	metagenomes	408169	None
377	Metabolomic and Metagenomic Analysis of Two Crude Oil Production Pipelines Experiencing Differential Rates of Corrosion	10.3389/fmicb.2017.00099	5281625	28197141	metagenomes	408169	None
378	Metabolomic and Metagenomic Analysis of Two Crude Oil Production Pipelines Experiencing Differential Rates of Corrosion	10.3389/fmicb.2017.00099	5281625	28197141	metagenomes	408169	None
379	Metabolomic and Metagenomic Analysis of Two Crude Oil Production Pipelines Experiencing Differential Rates of Corrosion	10.3389/fmicb.2017.00099	5281625	28197141	Desulfovibrio vulgaris Hildenborough	882	None
380	Metabolomic and Metagenomic Analysis of Two Crude Oil Production Pipelines Experiencing Differential Rates of Corrosion	10.3389/fmicb.2017.00099	5281625	28197141	Agrobacterium tumefaciens	358	None
381	Metabolomic and Metagenomic Analysis of Two Crude Oil Production Pipelines Experiencing Differential Rates of Corrosion	10.3389/fmicb.2017.00099	5281625	28197141	Thermoanaerobacter pseudethanolicus	496866	None
382	Metabolomic and Metagenomic Analysis of Two Crude Oil Production Pipelines Experiencing Differential Rates of Corrosion	10.3389/fmicb.2017.00099	5281625	28197141	Desulfonatronospira delicata	488938	None
383	Effect of selected biocides on microbiologically influenced corrosion caused by Desulfovibrio ferrophilus IS5	10.1038/s41598-018-34789-7	6226443	30413730	Desulfovibrio ferrophilus	241368	None
384	Effect of selected biocides on microbiologically influenced corrosion caused by Desulfovibrio ferrophilus IS5	10.1038/s41598-018-34789-7	6226443	30413730	Desulfovibrio ferrophilus	241368	None
385	Effect of selected biocides on microbiologically influenced corrosion caused by Desulfovibrio ferrophilus IS5	10.1038/s41598-018-34789-7	6226443	30413730	Desulfovibrio ferrophilus	241368	None
386	Effect of selected biocides on microbiologically influenced corrosion caused by Desulfovibrio ferrophilus IS5	10.1038/s41598-018-34789-7	6226443	30413730	Desulfovibrio ferrophilus	241368	None
387	Effect of selected biocides on microbiologically influenced corrosion caused by Desulfovibrio ferrophilus IS5	10.1038/s41598-018-34789-7	6226443	30413730	IS5	241368	None
388	Effect of selected biocides on microbiologically influenced corrosion caused by Desulfovibrio ferrophilus IS5	10.1038/s41598-018-34789-7	6226443	30413730	IS5	241368	None
389	Effect of selected biocides on microbiologically influenced corrosion caused by Desulfovibrio ferrophilus IS5	10.1038/s41598-018-34789-7	6226443	30413730	IS5	241368	None
390	Effect of selected biocides on microbiologically influenced corrosion caused by Desulfovibrio ferrophilus IS5	10.1038/s41598-018-34789-7	6226443	30413730	IS5	241368	None
391	Effect of selected biocides on microbiologically influenced corrosion caused by Desulfovibrio ferrophilus IS5	10.1038/s41598-018-34789-7	6226443	30413730	None	None	None
392	Effect of selected biocides on microbiologically influenced corrosion caused by Desulfovibrio ferrophilus IS5	10.1038/s41598-018-34789-7	6226443	30413730	donor	9606	None
393	Effect of selected biocides on microbiologically influenced corrosion caused by Desulfovibrio ferrophilus IS5	10.1038/s41598-018-34789-7	6226443	30413730	IS5	241368	None
394	Effect of selected biocides on microbiologically influenced corrosion caused by Desulfovibrio ferrophilus IS5	10.1038/s41598-018-34789-7	6226443	30413730	IS5	241368	None
395	Effect of selected biocides on microbiologically influenced corrosion caused by Desulfovibrio ferrophilus IS5	10.1038/s41598-018-34789-7	6226443	30413730	IS5	241368	None
396	Effect of selected biocides on microbiologically influenced corrosion caused by Desulfovibrio ferrophilus IS5	10.1038/s41598-018-34789-7	6226443	30413730	IS5	241368	None
397	Effect of selected biocides on microbiologically influenced corrosion caused by Desulfovibrio ferrophilus IS5	10.1038/s41598-018-34789-7	6226443	30413730	Desulfovibrio vulgaris	881	None
398	Effect of selected biocides on microbiologically influenced corrosion caused by Desulfovibrio ferrophilus IS5	10.1038/s41598-018-34789-7	6226443	30413730	Pseudomonas aeruginosa	287	None
399	Effect of selected biocides on microbiologically influenced corrosion caused by Desulfovibrio ferrophilus IS5	10.1038/s41598-018-34789-7	6226443	30413730	Listeria monocytogenes	1639	None
400	Impact and Role of Bacterial Communities on Biocorrosion of Metals Used in the Processing Industry	10.1021/acsomega.9b02954	6921611	31867530	B. cereus	1396	None
401	Impact and Role of Bacterial Communities on Biocorrosion of Metals Used in the Processing Industry	10.1021/acsomega.9b02954	6921611	31867530	B. cereus	1396	None
402	Impact and Role of Bacterial Communities on Biocorrosion of Metals Used in the Processing Industry	10.1021/acsomega.9b02954	6921611	31867530	B. cereus	1396	None
403	Impact and Role of Bacterial Communities on Biocorrosion of Metals Used in the Processing Industry	10.1021/acsomega.9b02954	6921611	31867530	B. cereus	1396	None
404	Impact and Role of Bacterial Communities on Biocorrosion of Metals Used in the Processing Industry	10.1021/acsomega.9b02954	6921611	31867530	B. cereus	1396	None
405	Impact and Role of Bacterial Communities on Biocorrosion of Metals Used in the Processing Industry	10.1021/acsomega.9b02954	6921611	31867530	None	None	None
406	Impact and Role of Bacterial Communities on Biocorrosion of Metals Used in the Processing Industry	10.1021/acsomega.9b02954	6921611	31867530	B. cereus	1396	None
407	Impact and Role of Bacterial Communities on Biocorrosion of Metals Used in the Processing Industry	10.1021/acsomega.9b02954	6921611	31867530	B. cereus	1396	None
408	Impact and Role of Bacterial Communities on Biocorrosion of Metals Used in the Processing Industry	10.1021/acsomega.9b02954	6921611	31867530	B. cereus	1396	None
409	Impact and Role of Bacterial Communities on Biocorrosion of Metals Used in the Processing Industry	10.1021/acsomega.9b02954	6921611	31867530	B. cereus	1396	None
410	Impact and Role of Bacterial Communities on Biocorrosion of Metals Used in the Processing Industry	10.1021/acsomega.9b02954	6921611	31867530	B. cereus	1396	None
411	Impact and Role of Bacterial Communities on Biocorrosion of Metals Used in the Processing Industry	10.1021/acsomega.9b02954	6921611	31867530	Achromobacter sp	134375	None
412	Impact and Role of Bacterial Communities on Biocorrosion of Metals Used in the Processing Industry	10.1021/acsomega.9b02954	6921611	31867530	Bacillus	1409	None
413	Impact and Role of Bacterial Communities on Biocorrosion of Metals Used in the Processing Industry	10.1021/acsomega.9b02954	6921611	31867530	Bacillus	1409	None
414	Impact and Role of Bacterial Communities on Biocorrosion of Metals Used in the Processing Industry	10.1021/acsomega.9b02954	6921611	31867530	B. cereus	1396	None
415	Impact and Role of Bacterial Communities on Biocorrosion of Metals Used in the Processing Industry	10.1021/acsomega.9b02954	6921611	31867530	B. cereus	1396	None
416	Impact and Role of Bacterial Communities on Biocorrosion of Metals Used in the Processing Industry	10.1021/acsomega.9b02954	6921611	31867530	B. cereus	1396	None
417	Impact and Role of Bacterial Communities on Biocorrosion of Metals Used in the Processing Industry	10.1021/acsomega.9b02954	6921611	31867530	B. cereus	1396	None
418	Impact and Role of Bacterial Communities on Biocorrosion of Metals Used in the Processing Industry	10.1021/acsomega.9b02954	6921611	31867530	B. cereus	1396	None
419	Impact and Role of Bacterial Communities on Biocorrosion of Metals Used in the Processing Industry	10.1021/acsomega.9b02954	6921611	31867530	B. cereus	1396	None
420	Impact and Role of Bacterial Communities on Biocorrosion of Metals Used in the Processing Industry	10.1021/acsomega.9b02954	6921611	31867530	B. cereus	1396	None
421	Impact and Role of Bacterial Communities on Biocorrosion of Metals Used in the Processing Industry	10.1021/acsomega.9b02954	6921611	31867530	B. cereus	1396	None
422	Impact and Role of Bacterial Communities on Biocorrosion of Metals Used in the Processing Industry	10.1021/acsomega.9b02954	6921611	31867530	B. cereus	1396	None
423	Impact and Role of Bacterial Communities on Biocorrosion of Metals Used in the Processing Industry	10.1021/acsomega.9b02954	6921611	31867530	B. cereus	1396	None
424	Impact and Role of Bacterial Communities on Biocorrosion of Metals Used in the Processing Industry	10.1021/acsomega.9b02954	6921611	31867530	Bacillus cereus	1396	None
425	Impact and Role of Bacterial Communities on Biocorrosion of Metals Used in the Processing Industry	10.1021/acsomega.9b02954	6921611	31867530	Bacillus cereus	1396	None
426	Impact and Role of Bacterial Communities on Biocorrosion of Metals Used in the Processing Industry	10.1021/acsomega.9b02954	6921611	31867530	Bacillus cereus	1396	None
427	Impact and Role of Bacterial Communities on Biocorrosion of Metals Used in the Processing Industry	10.1021/acsomega.9b02954	6921611	31867530	Bacillus cereus	1396	None
428	Impact and Role of Bacterial Communities on Biocorrosion of Metals Used in the Processing Industry	10.1021/acsomega.9b02954	6921611	31867530	Bacillus cereus	1396	None
429	Impact and Role of Bacterial Communities on Biocorrosion of Metals Used in the Processing Industry	10.1021/acsomega.9b02954	6921611	31867530	Pseudomonas aeruginosa	287	None
430	Impact and Role of Bacterial Communities on Biocorrosion of Metals Used in the Processing Industry	10.1021/acsomega.9b02954	6921611	31867530	Agrobacterium tumefaciens	358	None
431	Impact and Role of Bacterial Communities on Biocorrosion of Metals Used in the Processing Industry	10.1021/acsomega.9b02954	6921611	31867530	Ginger	94328	None
432	Impact and Role of Bacterial Communities on Biocorrosion of Metals Used in the Processing Industry	10.1021/acsomega.9b02954	6921611	31867530	Pseudomonas sp	306	None
433	Evaluation of biological and enzymatic quorum quencher coating additives to reduce biocorrosion of steel	10.1371/journal.pone.0217059	6522020	31095643	None	None	None	dsrA	Yes	Dissimilatory sulfite reductase
434	Evaluation of biological and enzymatic quorum quencher coating additives to reduce biocorrosion of steel	10.1371/journal.pone.0217059	6522020	31095643	donor	9606	None
435	Evaluation of biological and enzymatic quorum quencher coating additives to reduce biocorrosion of steel	10.1371/journal.pone.0217059	6522020	31095643	Sulfolobus solfataricus	2287	None
436	Evaluation of biological and enzymatic quorum quencher coating additives to reduce biocorrosion of steel	10.1371/journal.pone.0217059	6522020	31095643	ATCC 29579	881	None
437	Evaluation of biological and enzymatic quorum quencher coating additives to reduce biocorrosion of steel	10.1371/journal.pone.0217059	6522020	31095643	to 7	1214577	None
438	Evaluation of biological and enzymatic quorum quencher coating additives to reduce biocorrosion of steel	10.1371/journal.pone.0217059	6522020	31095643	Bacillus subtilis	1423	None
439	Evaluation of biological and enzymatic quorum quencher coating additives to reduce biocorrosion of steel	10.1371/journal.pone.0217059	6522020	31095643	Bacillus sp. H2O-1	1242134	None
440	Evaluation of biological and enzymatic quorum quencher coating additives to reduce biocorrosion of steel	10.1371/journal.pone.0217059	6522020	31095643	Pseudomonas aeruginosa	287	None
441	Evaluation of biological and enzymatic quorum quencher coating additives to reduce biocorrosion of steel	10.1371/journal.pone.0217059	6522020	31095643	rat	10116	None
442	Evaluation of biological and enzymatic quorum quencher coating additives to reduce biocorrosion of steel	10.1371/journal.pone.0217059	6522020	31095643	Ferribacterium limneticum	76259	None
443	Nutrient Level Determines Biofilm Characteristics and Subsequent Impact on Microbial Corrosion and Biocide Effectiveness	10.1128/AEM.02885-19	7082584	31980429	None	None	None
444	Nutrient Level Determines Biofilm Characteristics and Subsequent Impact on Microbial Corrosion and Biocide Effectiveness	10.1128/AEM.02885-19	7082584	31980429	Petrotoga	204046	None
445	Nutrient Level Determines Biofilm Characteristics and Subsequent Impact on Microbial Corrosion and Biocide Effectiveness	10.1128/AEM.02885-19	7082584	31980429	Petrotoga	204046	None
446	Nutrient Level Determines Biofilm Characteristics and Subsequent Impact on Microbial Corrosion and Biocide Effectiveness	10.1128/AEM.02885-19	7082584	31980429	Petrotoga	204046	None
447	Nutrient Level Determines Biofilm Characteristics and Subsequent Impact on Microbial Corrosion and Biocide Effectiveness	10.1128/AEM.02885-19	7082584	31980429	Petrotoga	204046	None
448	Nutrient Level Determines Biofilm Characteristics and Subsequent Impact on Microbial Corrosion and Biocide Effectiveness	10.1128/AEM.02885-19	7082584	31980429	Petrotoga	204046	None
449	Nutrient Level Determines Biofilm Characteristics and Subsequent Impact on Microbial Corrosion and Biocide Effectiveness	10.1128/AEM.02885-19	7082584	31980429	Petrotoga	204046	None
450	Nutrient Level Determines Biofilm Characteristics and Subsequent Impact on Microbial Corrosion and Biocide Effectiveness	10.1128/AEM.02885-19	7082584	31980429	Petrotoga	204046	None
451	Nutrient Level Determines Biofilm Characteristics and Subsequent Impact on Microbial Corrosion and Biocide Effectiveness	10.1128/AEM.02885-19	7082584	31980429	Petrotoga	204046	None
452	Nutrient Level Determines Biofilm Characteristics and Subsequent Impact on Microbial Corrosion and Biocide Effectiveness	10.1128/AEM.02885-19	7082584	31980429	Petrotoga	204046	None
453	Nutrient Level Determines Biofilm Characteristics and Subsequent Impact on Microbial Corrosion and Biocide Effectiveness	10.1128/AEM.02885-19	7082584	31980429	Petrotoga	204046	None
454	Nutrient Level Determines Biofilm Characteristics and Subsequent Impact on Microbial Corrosion and Biocide Effectiveness	10.1128/AEM.02885-19	7082584	31980429	Petrotoga	204046	None
455	Nutrient Level Determines Biofilm Characteristics and Subsequent Impact on Microbial Corrosion and Biocide Effectiveness	10.1128/AEM.02885-19	7082584	31980429	Petrotoga	204046	None
456	Nutrient Level Determines Biofilm Characteristics and Subsequent Impact on Microbial Corrosion and Biocide Effectiveness	10.1128/AEM.02885-19	7082584	31980429	Escherichia coli	562	None
457	Nutrient Level Determines Biofilm Characteristics and Subsequent Impact on Microbial Corrosion and Biocide Effectiveness	10.1128/AEM.02885-19	7082584	31980429	Desulfovibrio	876	None
458	Nutrient Level Determines Biofilm Characteristics and Subsequent Impact on Microbial Corrosion and Biocide Effectiveness	10.1128/AEM.02885-19	7082584	31980429	Pseudomonas	287	None
459	Nutrient Level Determines Biofilm Characteristics and Subsequent Impact on Microbial Corrosion and Biocide Effectiveness	10.1128/AEM.02885-19	7082584	31980429	to 7	1214577	None
460	Nutrient Level Determines Biofilm Characteristics and Subsequent Impact on Microbial Corrosion and Biocide Effectiveness	10.1128/AEM.02885-19	7082584	31980429	Serratia marcescens	615	None
461	Nutrient Level Determines Biofilm Characteristics and Subsequent Impact on Microbial Corrosion and Biocide Effectiveness	10.1128/AEM.02885-19	7082584	31980429	Desulfovibrio vulgaris	881	None
462	Nutrient Level Determines Biofilm Characteristics and Subsequent Impact on Microbial Corrosion and Biocide Effectiveness	10.1128/AEM.02885-19	7082584	31980429	Burkholderia thailandensis	57975	None
463	Nutrient Level Determines Biofilm Characteristics and Subsequent Impact on Microbial Corrosion and Biocide Effectiveness	10.1128/AEM.02885-19	7082584	31980429	Thioalbus denitrificans	547122	None
464	Nutrient Level Determines Biofilm Characteristics and Subsequent Impact on Microbial Corrosion and Biocide Effectiveness	10.1128/AEM.02885-19	7082584	31980429	human	9606	None
465	Nutrient Level Determines Biofilm Characteristics and Subsequent Impact on Microbial Corrosion and Biocide Effectiveness	10.1128/AEM.02885-19	7082584	31980429	Pseudomonas fluorescens	294	None
466	Nutrient Level Determines Biofilm Characteristics and Subsequent Impact on Microbial Corrosion and Biocide Effectiveness	10.1128/AEM.02885-19	7082584	31980429	brewer's yeasts	4932	None
467	Nutrient Level Determines Biofilm Characteristics and Subsequent Impact on Microbial Corrosion and Biocide Effectiveness	10.1128/AEM.02885-19	7082584	31980429	Rat	10116	None
468	Nutrient Level Determines Biofilm Characteristics and Subsequent Impact on Microbial Corrosion and Biocide Effectiveness	10.1128/AEM.02885-19	7082584	31980429	Micropterus salmoides	27706	None
469	Streptomyces lunalinharesii Strain 235 Shows the Potential to Inhibit Bacteria Involved in Biocorrosion Processes	10.1155/2013/309769	3581270	23484107	Streptomyces lunalinharesii	333384	None	rrs	No
470	Streptomyces lunalinharesii Strain 235 Shows the Potential to Inhibit Bacteria Involved in Biocorrosion Processes	10.1155/2013/309769	3581270	23484107	Streptomyces lunalinharesii	333384	None
471	Streptomyces lunalinharesii Strain 235 Shows the Potential to Inhibit Bacteria Involved in Biocorrosion Processes	10.1155/2013/309769	3581270	23484107	Streptomyces lunalinharesii	333384	None
472	Streptomyces lunalinharesii Strain 235 Shows the Potential to Inhibit Bacteria Involved in Biocorrosion Processes	10.1155/2013/309769	3581270	23484107	Streptomyces lunalinharesii	333384	None
473	Streptomyces lunalinharesii Strain 235 Shows the Potential to Inhibit Bacteria Involved in Biocorrosion Processes	10.1155/2013/309769	3581270	23484107	Streptomyces lunalinharesii	333384	None
474	Streptomyces lunalinharesii Strain 235 Shows the Potential to Inhibit Bacteria Involved in Biocorrosion Processes	10.1155/2013/309769	3581270	23484107	Streptomyces lunalinharesii	333384	None
475	Streptomyces lunalinharesii Strain 235 Shows the Potential to Inhibit Bacteria Involved in Biocorrosion Processes	10.1155/2013/309769	3581270	23484107	Streptomyces lunalinharesii	333384	None
476	Streptomyces lunalinharesii Strain 235 Shows the Potential to Inhibit Bacteria Involved in Biocorrosion Processes	10.1155/2013/309769	3581270	23484107	D. alaskensis	58180	None
477	Streptomyces lunalinharesii Strain 235 Shows the Potential to Inhibit Bacteria Involved in Biocorrosion Processes	10.1155/2013/309769	3581270	23484107	Bacillus	1428	None
478	Streptomyces lunalinharesii Strain 235 Shows the Potential to Inhibit Bacteria Involved in Biocorrosion Processes	10.1155/2013/309769	3581270	23484107	None	None	None
479	Streptomyces lunalinharesii Strain 235 Shows the Potential to Inhibit Bacteria Involved in Biocorrosion Processes	10.1155/2013/309769	3581270	23484107	actinomycete	100235	None
480	Streptomyces lunalinharesii Strain 235 Shows the Potential to Inhibit Bacteria Involved in Biocorrosion Processes	10.1155/2013/309769	3581270	23484107	S. lunalinharesii	333384	None
481	Streptomyces lunalinharesii Strain 235 Shows the Potential to Inhibit Bacteria Involved in Biocorrosion Processes	10.1155/2013/309769	3581270	23484107	S. lunalinharesii	333384	None
482	Streptomyces lunalinharesii Strain 235 Shows the Potential to Inhibit Bacteria Involved in Biocorrosion Processes	10.1155/2013/309769	3581270	23484107	S. lunalinharesii	333384	None
483	Streptomyces lunalinharesii Strain 235 Shows the Potential to Inhibit Bacteria Involved in Biocorrosion Processes	10.1155/2013/309769	3581270	23484107	S. lunalinharesii	333384	None
484	Streptomyces lunalinharesii Strain 235 Shows the Potential to Inhibit Bacteria Involved in Biocorrosion Processes	10.1155/2013/309769	3581270	23484107	S. lunalinharesii	333384	None
485	Streptomyces lunalinharesii Strain 235 Shows the Potential to Inhibit Bacteria Involved in Biocorrosion Processes	10.1155/2013/309769	3581270	23484107	S. lunalinharesii	333384	None
486	Streptomyces lunalinharesii Strain 235 Shows the Potential to Inhibit Bacteria Involved in Biocorrosion Processes	10.1155/2013/309769	3581270	23484107	S. lunalinharesii	333384	None
487	Streptomyces lunalinharesii Strain 235 Shows the Potential to Inhibit Bacteria Involved in Biocorrosion Processes	10.1155/2013/309769	3581270	23484107	yeast	4932	None
488	Streptomyces lunalinharesii Strain 235 Shows the Potential to Inhibit Bacteria Involved in Biocorrosion Processes	10.1155/2013/309769	3581270	23484107	B. pumilus	1408	None
489	Streptomyces lunalinharesii Strain 235 Shows the Potential to Inhibit Bacteria Involved in Biocorrosion Processes	10.1155/2013/309769	3581270	23484107	B. pumilus	1408	None
490	Streptomyces lunalinharesii Strain 235 Shows the Potential to Inhibit Bacteria Involved in Biocorrosion Processes	10.1155/2013/309769	3581270	23484107	no. 1	594593	None
491	Streptomyces lunalinharesii Strain 235 Shows the Potential to Inhibit Bacteria Involved in Biocorrosion Processes	10.1155/2013/309769	3581270	23484107	Human	9606	None
492	Streptomyces lunalinharesii Strain 235 Shows the Potential to Inhibit Bacteria Involved in Biocorrosion Processes	10.1155/2013/309769	3581270	23484107	at 4	1239833	None
493	Streptomyces lunalinharesii Strain 235 Shows the Potential to Inhibit Bacteria Involved in Biocorrosion Processes	10.1155/2013/309769	3581270	23484107	Streptomyces	1927	None
494	Streptomyces lunalinharesii Strain 235 Shows the Potential to Inhibit Bacteria Involved in Biocorrosion Processes	10.1155/2013/309769	3581270	23484107	Streptomyces	1927	None
495	Streptomyces lunalinharesii Strain 235 Shows the Potential to Inhibit Bacteria Involved in Biocorrosion Processes	10.1155/2013/309769	3581270	23484107	Streptomyces	1927	None
496	Streptomyces lunalinharesii Strain 235 Shows the Potential to Inhibit Bacteria Involved in Biocorrosion Processes	10.1155/2013/309769	3581270	23484107	Enterococcus	1352	None
497	Streptomyces lunalinharesii Strain 235 Shows the Potential to Inhibit Bacteria Involved in Biocorrosion Processes	10.1155/2013/309769	3581270	23484107	Enterococcus	1352	None
498	Streptomyces lunalinharesii Strain 235 Shows the Potential to Inhibit Bacteria Involved in Biocorrosion Processes	10.1155/2013/309769	3581270	23484107	E. coli	562	None
499	Streptomyces lunalinharesii Strain 235 Shows the Potential to Inhibit Bacteria Involved in Biocorrosion Processes	10.1155/2013/309769	3581270	23484107	E. coli	562	None
500	Streptomyces lunalinharesii Strain 235 Shows the Potential to Inhibit Bacteria Involved in Biocorrosion Processes	10.1155/2013/309769	3581270	23484107	bacterium	336400	None
501	Streptomyces lunalinharesii Strain 235 Shows the Potential to Inhibit Bacteria Involved in Biocorrosion Processes	10.1155/2013/309769	3581270	23484107	bacterium	336400	None
502	Streptomyces lunalinharesii Strain 235 Shows the Potential to Inhibit Bacteria Involved in Biocorrosion Processes	10.1155/2013/309769	3581270	23484107	Desulfovibrio desulfuricans	876	None
503	Streptomyces lunalinharesii Strain 235 Shows the Potential to Inhibit Bacteria Involved in Biocorrosion Processes	10.1155/2013/309769	3581270	23484107	B. licheniformis	1402	None
504	Streptomyces lunalinharesii Strain 235 Shows the Potential to Inhibit Bacteria Involved in Biocorrosion Processes	10.1155/2013/309769	3581270	23484107	B. licheniformis	1402	None
505	Streptomyces lunalinharesii Strain 235 Shows the Potential to Inhibit Bacteria Involved in Biocorrosion Processes	10.1155/2013/309769	3581270	23484107	Desulfovibrio gigas	879	None
506	Streptomyces lunalinharesii Strain 235 Shows the Potential to Inhibit Bacteria Involved in Biocorrosion Processes	10.1155/2013/309769	3581270	23484107	Streptomyces sp. TN97	333701	None
507	Streptomyces lunalinharesii Strain 235 Shows the Potential to Inhibit Bacteria Involved in Biocorrosion Processes	10.1155/2013/309769	3581270	23484107	Streptomyces sp	1931	None
508	Streptomyces lunalinharesii Strain 235 Shows the Potential to Inhibit Bacteria Involved in Biocorrosion Processes	10.1155/2013/309769	3581270	23484107	Streptomyces padanus	183408	None
509	Streptomyces lunalinharesii Strain 235 Shows the Potential to Inhibit Bacteria Involved in Biocorrosion Processes	10.1155/2013/309769	3581270	23484107	Streptomyces sampsonii	42239	None
510	Streptomyces lunalinharesii Strain 235 Shows the Potential to Inhibit Bacteria Involved in Biocorrosion Processes	10.1155/2013/309769	3581270	23484107	Streptomyces hygroscopicus	1912	None
511	Streptomyces lunalinharesii Strain 235 Shows the Potential to Inhibit Bacteria Involved in Biocorrosion Processes	10.1155/2013/309769	3581270	23484107	Trypanosoma cruzi	5693	None
512	Streptomyces lunalinharesii Strain 235 Shows the Potential to Inhibit Bacteria Involved in Biocorrosion Processes	10.1155/2013/309769	3581270	23484107	Bacillus polymyxa	1406	None
513	Streptomyces lunalinharesii Strain 235 Shows the Potential to Inhibit Bacteria Involved in Biocorrosion Processes	10.1155/2013/309769	3581270	23484107	Paenibacillus peoriae	59893	None
514	Streptomyces lunalinharesii Strain 235 Shows the Potential to Inhibit Bacteria Involved in Biocorrosion Processes	10.1155/2013/309769	3581270	23484107	Streptomyces deccanensis	424188	None
515	Streptomyces lunalinharesii Strain 235 Shows the Potential to Inhibit Bacteria Involved in Biocorrosion Processes	10.1155/2013/309769	3581270	23484107	Lactobacillus paracasei subsp. paracasei	47714	None
516	Streptomyces lunalinharesii Strain 235 Shows the Potential to Inhibit Bacteria Involved in Biocorrosion Processes	10.1155/2013/309769	3581270	23484107	Streptomyces	1927	None
517	Streptomyces lunalinharesii Strain 235 Shows the Potential to Inhibit Bacteria Involved in Biocorrosion Processes	10.1155/2013/309769	3581270	23484107	Streptomyces	1927	None
518	Streptomyces lunalinharesii Strain 235 Shows the Potential to Inhibit Bacteria Involved in Biocorrosion Processes	10.1155/2013/309769	3581270	23484107	Streptomyces	1927	None
519	Streptomyces lunalinharesii Strain 235 Shows the Potential to Inhibit Bacteria Involved in Biocorrosion Processes	10.1155/2013/309769	3581270	23484107	to 9	1214577	None
520	Microbial extracellular electron transfer and its relevance to iron corrosion	10.1111/1751-7915.12340	4767289	26863985	None	None	None
521	Microbial extracellular electron transfer and its relevance to iron corrosion	10.1111/1751-7915.12340	4767289	26863985	donor	9606	None
522	Microbial extracellular electron transfer and its relevance to iron corrosion	10.1111/1751-7915.12340	4767289	26863985	donor	9606	None
523	Microbial extracellular electron transfer and its relevance to iron corrosion	10.1111/1751-7915.12340	4767289	26863985	S. oneidensis	70863	None
524	Microbial extracellular electron transfer and its relevance to iron corrosion	10.1111/1751-7915.12340	4767289	26863985	IS5	241368	None
525	Microbial extracellular electron transfer and its relevance to iron corrosion	10.1111/1751-7915.12340	4767289	26863985	IS5	241368	None
526	Microbial extracellular electron transfer and its relevance to iron corrosion	10.1111/1751-7915.12340	4767289	26863985	IS5	241368	None
527	Microbial extracellular electron transfer and its relevance to iron corrosion	10.1111/1751-7915.12340	4767289	26863985	enrichment	1566732	None
528	Microbial extracellular electron transfer and its relevance to iron corrosion	10.1111/1751-7915.12340	4767289	26863985	KA1	637914	None
529	Microbial extracellular electron transfer and its relevance to iron corrosion	10.1111/1751-7915.12340	4767289	26863985	GT1	1534747	None
530	Microbial extracellular electron transfer and its relevance to iron corrosion	10.1111/1751-7915.12340	4767289	26863985	MIC1-1	1541063;1541063	None
531	Microbial extracellular electron transfer and its relevance to iron corrosion	10.1111/1751-7915.12340	4767289	26863985	MIC1-1	1541063;1541063	None
532	Microbial extracellular electron transfer and its relevance to iron corrosion	10.1111/1751-7915.12340	4767289	26863985	Shewanella	211586	None
533	Microbial extracellular electron transfer and its relevance to iron corrosion	10.1111/1751-7915.12340	4767289	26863985	Shewanella	211586	None
534	Microbial extracellular electron transfer and its relevance to iron corrosion	10.1111/1751-7915.12340	4767289	26863985	Shewanella	211586	None
535	Microbial extracellular electron transfer and its relevance to iron corrosion	10.1111/1751-7915.12340	4767289	26863985	Methanococcus maripaludis	39152	None
536	Microbial extracellular electron transfer and its relevance to iron corrosion	10.1111/1751-7915.12340	4767289	26863985	Pseudoxanthomonas sp	1871049	None
537	Microbial extracellular electron transfer and its relevance to iron corrosion	10.1111/1751-7915.12340	4767289	26863985	Geobacter sulfurreducens	35554	None
538	Microbial extracellular electron transfer and its relevance to iron corrosion	10.1111/1751-7915.12340	4767289	26863985	Geobacter sulfurreducens	35554	None
539	Microbial extracellular electron transfer and its relevance to iron corrosion	10.1111/1751-7915.12340	4767289	26863985	Acidithiobacillus ferrooxidans	920	None
540	Microbial extracellular electron transfer and its relevance to iron corrosion	10.1111/1751-7915.12340	4767289	26863985	Leptothrix discophora	89	None
541	Microbial extracellular electron transfer and its relevance to iron corrosion	10.1111/1751-7915.12340	4767289	26863985	Desulfopila inferna	468528	None
542	Microbial extracellular electron transfer and its relevance to iron corrosion	10.1111/1751-7915.12340	4767289	26863985	Prolixibacter sp. strain	1541063	None
543	Microbial extracellular electron transfer and its relevance to iron corrosion	10.1111/1751-7915.12340	4767289	26863985	Bacillus licheniformis	1402	None
544	Microbial extracellular electron transfer and its relevance to iron corrosion	10.1111/1751-7915.12340	4767289	26863985	Desulfovibrio vulgaris	881	None
545	Use of Homogeneously-Sized Carbon Steel Ball Bearings to Study Microbially-Influenced Corrosion in Oil Field Samples	10.3389/fmicb.2016.00351	4805590	27047467	None	None	None
546	Use of Homogeneously-Sized Carbon Steel Ball Bearings to Study Microbially-Influenced Corrosion in Oil Field Samples	10.3389/fmicb.2016.00351	4805590	27047467	None	None	N2-CO2
547	Use of Homogeneously-Sized Carbon Steel Ball Bearings to Study Microbially-Influenced Corrosion in Oil Field Samples	10.3389/fmicb.2016.00351	4805590	27047467	None	None	OC2
548	Use of Homogeneously-Sized Carbon Steel Ball Bearings to Study Microbially-Influenced Corrosion in Oil Field Samples	10.3389/fmicb.2016.00351	4805590	27047467	donor	9606	None
549	Use of Homogeneously-Sized Carbon Steel Ball Bearings to Study Microbially-Influenced Corrosion in Oil Field Samples	10.3389/fmicb.2016.00351	4805590	27047467	sand paper	41233	None
550	Use of Homogeneously-Sized Carbon Steel Ball Bearings to Study Microbially-Influenced Corrosion in Oil Field Samples	10.3389/fmicb.2016.00351	4805590	27047467	to 9	1214577	N2-CO2
551	Use of Homogeneously-Sized Carbon Steel Ball Bearings to Study Microbially-Influenced Corrosion in Oil Field Samples	10.3389/fmicb.2016.00351	4805590	27047467	Desulfovibrio sp	885	None
552	Mitigation of a nitrate reducing Pseudomonas aeruginosa biofilm and anaerobic biocorrosion using ciprofloxacin enhanced by D-tyrosine	10.1038/s41598-017-07312-7	5537228	28761161	Pseudomonas aeruginosa	287	None
553	Mitigation of a nitrate reducing Pseudomonas aeruginosa biofilm and anaerobic biocorrosion using ciprofloxacin enhanced by D-tyrosine	10.1038/s41598-017-07312-7	5537228	28761161	Pseudomonas aeruginosa	287	None
554	Mitigation of a nitrate reducing Pseudomonas aeruginosa biofilm and anaerobic biocorrosion using ciprofloxacin enhanced by D-tyrosine	10.1038/s41598-017-07312-7	5537228	28761161	Pseudomonas aeruginosa	287	None
555	Mitigation of a nitrate reducing Pseudomonas aeruginosa biofilm and anaerobic biocorrosion using ciprofloxacin enhanced by D-tyrosine	10.1038/s41598-017-07312-7	5537228	28761161	Pseudomonas aeruginosa	287	None
556	Mitigation of a nitrate reducing Pseudomonas aeruginosa biofilm and anaerobic biocorrosion using ciprofloxacin enhanced by D-tyrosine	10.1038/s41598-017-07312-7	5537228	28761161	Pseudomonas aeruginosa	287	None
557	Mitigation of a nitrate reducing Pseudomonas aeruginosa biofilm and anaerobic biocorrosion using ciprofloxacin enhanced by D-tyrosine	10.1038/s41598-017-07312-7	5537228	28761161	Pseudomonas aeruginosa	287	None
558	Mitigation of a nitrate reducing Pseudomonas aeruginosa biofilm and anaerobic biocorrosion using ciprofloxacin enhanced by D-tyrosine	10.1038/s41598-017-07312-7	5537228	28761161	Pseudomonas aeruginosa	287	None
559	Mitigation of a nitrate reducing Pseudomonas aeruginosa biofilm and anaerobic biocorrosion using ciprofloxacin enhanced by D-tyrosine	10.1038/s41598-017-07312-7	5537228	28761161	Pseudomonas aeruginosa	287	None
560	Mitigation of a nitrate reducing Pseudomonas aeruginosa biofilm and anaerobic biocorrosion using ciprofloxacin enhanced by D-tyrosine	10.1038/s41598-017-07312-7	5537228	28761161	Pseudomonas aeruginosa	287	None
561	Mitigation of a nitrate reducing Pseudomonas aeruginosa biofilm and anaerobic biocorrosion using ciprofloxacin enhanced by D-tyrosine	10.1038/s41598-017-07312-7	5537228	28761161	Pseudomonas aeruginosa	287	None
562	Mitigation of a nitrate reducing Pseudomonas aeruginosa biofilm and anaerobic biocorrosion using ciprofloxacin enhanced by D-tyrosine	10.1038/s41598-017-07312-7	5537228	28761161	Pseudomonas aeruginosa	287	None
563	Mitigation of a nitrate reducing Pseudomonas aeruginosa biofilm and anaerobic biocorrosion using ciprofloxacin enhanced by D-tyrosine	10.1038/s41598-017-07312-7	5537228	28761161	PA	287	None
564	Mitigation of a nitrate reducing Pseudomonas aeruginosa biofilm and anaerobic biocorrosion using ciprofloxacin enhanced by D-tyrosine	10.1038/s41598-017-07312-7	5537228	28761161	PA	287	None
565	Mitigation of a nitrate reducing Pseudomonas aeruginosa biofilm and anaerobic biocorrosion using ciprofloxacin enhanced by D-tyrosine	10.1038/s41598-017-07312-7	5537228	28761161	PA	287	None
566	Mitigation of a nitrate reducing Pseudomonas aeruginosa biofilm and anaerobic biocorrosion using ciprofloxacin enhanced by D-tyrosine	10.1038/s41598-017-07312-7	5537228	28761161	PA	287	None
567	Mitigation of a nitrate reducing Pseudomonas aeruginosa biofilm and anaerobic biocorrosion using ciprofloxacin enhanced by D-tyrosine	10.1038/s41598-017-07312-7	5537228	28761161	PA	287	None
568	Mitigation of a nitrate reducing Pseudomonas aeruginosa biofilm and anaerobic biocorrosion using ciprofloxacin enhanced by D-tyrosine	10.1038/s41598-017-07312-7	5537228	28761161	PA	287	None
569	Mitigation of a nitrate reducing Pseudomonas aeruginosa biofilm and anaerobic biocorrosion using ciprofloxacin enhanced by D-tyrosine	10.1038/s41598-017-07312-7	5537228	28761161	PA	287	None
570	Mitigation of a nitrate reducing Pseudomonas aeruginosa biofilm and anaerobic biocorrosion using ciprofloxacin enhanced by D-tyrosine	10.1038/s41598-017-07312-7	5537228	28761161	PA	287	None
571	Mitigation of a nitrate reducing Pseudomonas aeruginosa biofilm and anaerobic biocorrosion using ciprofloxacin enhanced by D-tyrosine	10.1038/s41598-017-07312-7	5537228	28761161	PA	287	None
572	Mitigation of a nitrate reducing Pseudomonas aeruginosa biofilm and anaerobic biocorrosion using ciprofloxacin enhanced by D-tyrosine	10.1038/s41598-017-07312-7	5537228	28761161	PA	287	None
573	Mitigation of a nitrate reducing Pseudomonas aeruginosa biofilm and anaerobic biocorrosion using ciprofloxacin enhanced by D-tyrosine	10.1038/s41598-017-07312-7	5537228	28761161	PA	287	None
574	Mitigation of a nitrate reducing Pseudomonas aeruginosa biofilm and anaerobic biocorrosion using ciprofloxacin enhanced by D-tyrosine	10.1038/s41598-017-07312-7	5537228	28761161	Pseudomonas	306	None
575	Mitigation of a nitrate reducing Pseudomonas aeruginosa biofilm and anaerobic biocorrosion using ciprofloxacin enhanced by D-tyrosine	10.1038/s41598-017-07312-7	5537228	28761161	Pseudomonas	306	None
576	Mitigation of a nitrate reducing Pseudomonas aeruginosa biofilm and anaerobic biocorrosion using ciprofloxacin enhanced by D-tyrosine	10.1038/s41598-017-07312-7	5537228	28761161	PA	287	None
577	Mitigation of a nitrate reducing Pseudomonas aeruginosa biofilm and anaerobic biocorrosion using ciprofloxacin enhanced by D-tyrosine	10.1038/s41598-017-07312-7	5537228	28761161	PA	287	None
578	Mitigation of a nitrate reducing Pseudomonas aeruginosa biofilm and anaerobic biocorrosion using ciprofloxacin enhanced by D-tyrosine	10.1038/s41598-017-07312-7	5537228	28761161	PA	287	None
579	Mitigation of a nitrate reducing Pseudomonas aeruginosa biofilm and anaerobic biocorrosion using ciprofloxacin enhanced by D-tyrosine	10.1038/s41598-017-07312-7	5537228	28761161	PA	287	None
580	Mitigation of a nitrate reducing Pseudomonas aeruginosa biofilm and anaerobic biocorrosion using ciprofloxacin enhanced by D-tyrosine	10.1038/s41598-017-07312-7	5537228	28761161	PA	287	None
581	Mitigation of a nitrate reducing Pseudomonas aeruginosa biofilm and anaerobic biocorrosion using ciprofloxacin enhanced by D-tyrosine	10.1038/s41598-017-07312-7	5537228	28761161	PA	287	None
582	Mitigation of a nitrate reducing Pseudomonas aeruginosa biofilm and anaerobic biocorrosion using ciprofloxacin enhanced by D-tyrosine	10.1038/s41598-017-07312-7	5537228	28761161	PA	287	None
583	Mitigation of a nitrate reducing Pseudomonas aeruginosa biofilm and anaerobic biocorrosion using ciprofloxacin enhanced by D-tyrosine	10.1038/s41598-017-07312-7	5537228	28761161	PA	287	None
584	Mitigation of a nitrate reducing Pseudomonas aeruginosa biofilm and anaerobic biocorrosion using ciprofloxacin enhanced by D-tyrosine	10.1038/s41598-017-07312-7	5537228	28761161	PA	287	None
585	Mitigation of a nitrate reducing Pseudomonas aeruginosa biofilm and anaerobic biocorrosion using ciprofloxacin enhanced by D-tyrosine	10.1038/s41598-017-07312-7	5537228	28761161	PA	287	None
586	Mitigation of a nitrate reducing Pseudomonas aeruginosa biofilm and anaerobic biocorrosion using ciprofloxacin enhanced by D-tyrosine	10.1038/s41598-017-07312-7	5537228	28761161	PA	287	None
587	Mitigation of a nitrate reducing Pseudomonas aeruginosa biofilm and anaerobic biocorrosion using ciprofloxacin enhanced by D-tyrosine	10.1038/s41598-017-07312-7	5537228	28761161	PA	287	None
588	Mitigation of a nitrate reducing Pseudomonas aeruginosa biofilm and anaerobic biocorrosion using ciprofloxacin enhanced by D-tyrosine	10.1038/s41598-017-07312-7	5537228	28761161	PA	287	None
589	Mitigation of a nitrate reducing Pseudomonas aeruginosa biofilm and anaerobic biocorrosion using ciprofloxacin enhanced by D-tyrosine	10.1038/s41598-017-07312-7	5537228	28761161	PA	287	None
590	Mitigation of a nitrate reducing Pseudomonas aeruginosa biofilm and anaerobic biocorrosion using ciprofloxacin enhanced by D-tyrosine	10.1038/s41598-017-07312-7	5537228	28761161	PA	287	None
591	Mitigation of a nitrate reducing Pseudomonas aeruginosa biofilm and anaerobic biocorrosion using ciprofloxacin enhanced by D-tyrosine	10.1038/s41598-017-07312-7	5537228	28761161	PA	287	None
592	Mitigation of a nitrate reducing Pseudomonas aeruginosa biofilm and anaerobic biocorrosion using ciprofloxacin enhanced by D-tyrosine	10.1038/s41598-017-07312-7	5537228	28761161	PA	287	None
593	Mitigation of a nitrate reducing Pseudomonas aeruginosa biofilm and anaerobic biocorrosion using ciprofloxacin enhanced by D-tyrosine	10.1038/s41598-017-07312-7	5537228	28761161	PA	287	None
594	Mitigation of a nitrate reducing Pseudomonas aeruginosa biofilm and anaerobic biocorrosion using ciprofloxacin enhanced by D-tyrosine	10.1038/s41598-017-07312-7	5537228	28761161	PA	287	None
595	Mitigation of a nitrate reducing Pseudomonas aeruginosa biofilm and anaerobic biocorrosion using ciprofloxacin enhanced by D-tyrosine	10.1038/s41598-017-07312-7	5537228	28761161	PA	287	None
596	Mitigation of a nitrate reducing Pseudomonas aeruginosa biofilm and anaerobic biocorrosion using ciprofloxacin enhanced by D-tyrosine	10.1038/s41598-017-07312-7	5537228	28761161	PA	287	None
597	Mitigation of a nitrate reducing Pseudomonas aeruginosa biofilm and anaerobic biocorrosion using ciprofloxacin enhanced by D-tyrosine	10.1038/s41598-017-07312-7	5537228	28761161	PA	287	None
598	Mitigation of a nitrate reducing Pseudomonas aeruginosa biofilm and anaerobic biocorrosion using ciprofloxacin enhanced by D-tyrosine	10.1038/s41598-017-07312-7	5537228	28761161	PA	287	None
599	Mitigation of a nitrate reducing Pseudomonas aeruginosa biofilm and anaerobic biocorrosion using ciprofloxacin enhanced by D-tyrosine	10.1038/s41598-017-07312-7	5537228	28761161	PA	287	None
600	Mitigation of a nitrate reducing Pseudomonas aeruginosa biofilm and anaerobic biocorrosion using ciprofloxacin enhanced by D-tyrosine	10.1038/s41598-017-07312-7	5537228	28761161	PA	287	None
601	Mitigation of a nitrate reducing Pseudomonas aeruginosa biofilm and anaerobic biocorrosion using ciprofloxacin enhanced by D-tyrosine	10.1038/s41598-017-07312-7	5537228	28761161	PA	287	None
602	Mitigation of a nitrate reducing Pseudomonas aeruginosa biofilm and anaerobic biocorrosion using ciprofloxacin enhanced by D-tyrosine	10.1038/s41598-017-07312-7	5537228	28761161	PA	287	None
603	Mitigation of a nitrate reducing Pseudomonas aeruginosa biofilm and anaerobic biocorrosion using ciprofloxacin enhanced by D-tyrosine	10.1038/s41598-017-07312-7	5537228	28761161	PA	287	None
604	Mitigation of a nitrate reducing Pseudomonas aeruginosa biofilm and anaerobic biocorrosion using ciprofloxacin enhanced by D-tyrosine	10.1038/s41598-017-07312-7	5537228	28761161	PA	287	None
605	Mitigation of a nitrate reducing Pseudomonas aeruginosa biofilm and anaerobic biocorrosion using ciprofloxacin enhanced by D-tyrosine	10.1038/s41598-017-07312-7	5537228	28761161	PA	287	None
606	Mitigation of a nitrate reducing Pseudomonas aeruginosa biofilm and anaerobic biocorrosion using ciprofloxacin enhanced by D-tyrosine	10.1038/s41598-017-07312-7	5537228	28761161	PA	287	None
607	Mitigation of a nitrate reducing Pseudomonas aeruginosa biofilm and anaerobic biocorrosion using ciprofloxacin enhanced by D-tyrosine	10.1038/s41598-017-07312-7	5537228	28761161	PA	287	None
608	Mitigation of a nitrate reducing Pseudomonas aeruginosa biofilm and anaerobic biocorrosion using ciprofloxacin enhanced by D-tyrosine	10.1038/s41598-017-07312-7	5537228	28761161	PA	287	None
609	Mitigation of a nitrate reducing Pseudomonas aeruginosa biofilm and anaerobic biocorrosion using ciprofloxacin enhanced by D-tyrosine	10.1038/s41598-017-07312-7	5537228	28761161	None	None	None
610	Mitigation of a nitrate reducing Pseudomonas aeruginosa biofilm and anaerobic biocorrosion using ciprofloxacin enhanced by D-tyrosine	10.1038/s41598-017-07312-7	5537228	28761161	PA	287	None
611	Mitigation of a nitrate reducing Pseudomonas aeruginosa biofilm and anaerobic biocorrosion using ciprofloxacin enhanced by D-tyrosine	10.1038/s41598-017-07312-7	5537228	28761161	PA	287	None
612	Mitigation of a nitrate reducing Pseudomonas aeruginosa biofilm and anaerobic biocorrosion using ciprofloxacin enhanced by D-tyrosine	10.1038/s41598-017-07312-7	5537228	28761161	PA	287	None
613	Mitigation of a nitrate reducing Pseudomonas aeruginosa biofilm and anaerobic biocorrosion using ciprofloxacin enhanced by D-tyrosine	10.1038/s41598-017-07312-7	5537228	28761161	PA	287	None
614	Mitigation of a nitrate reducing Pseudomonas aeruginosa biofilm and anaerobic biocorrosion using ciprofloxacin enhanced by D-tyrosine	10.1038/s41598-017-07312-7	5537228	28761161	PA	287	None
615	Mitigation of a nitrate reducing Pseudomonas aeruginosa biofilm and anaerobic biocorrosion using ciprofloxacin enhanced by D-tyrosine	10.1038/s41598-017-07312-7	5537228	28761161	PA	287	None
616	Mitigation of a nitrate reducing Pseudomonas aeruginosa biofilm and anaerobic biocorrosion using ciprofloxacin enhanced by D-tyrosine	10.1038/s41598-017-07312-7	5537228	28761161	PA	287	None
617	Mitigation of a nitrate reducing Pseudomonas aeruginosa biofilm and anaerobic biocorrosion using ciprofloxacin enhanced by D-tyrosine	10.1038/s41598-017-07312-7	5537228	28761161	PA	287	None
618	Mitigation of a nitrate reducing Pseudomonas aeruginosa biofilm and anaerobic biocorrosion using ciprofloxacin enhanced by D-tyrosine	10.1038/s41598-017-07312-7	5537228	28761161	PA	287	None
619	Mitigation of a nitrate reducing Pseudomonas aeruginosa biofilm and anaerobic biocorrosion using ciprofloxacin enhanced by D-tyrosine	10.1038/s41598-017-07312-7	5537228	28761161	PA	287	None
620	Mitigation of a nitrate reducing Pseudomonas aeruginosa biofilm and anaerobic biocorrosion using ciprofloxacin enhanced by D-tyrosine	10.1038/s41598-017-07312-7	5537228	28761161	PA	287	None
621	Mitigation of a nitrate reducing Pseudomonas aeruginosa biofilm and anaerobic biocorrosion using ciprofloxacin enhanced by D-tyrosine	10.1038/s41598-017-07312-7	5537228	28761161	PA	287	None
622	Mitigation of a nitrate reducing Pseudomonas aeruginosa biofilm and anaerobic biocorrosion using ciprofloxacin enhanced by D-tyrosine	10.1038/s41598-017-07312-7	5537228	28761161	PA	287	None
623	Mitigation of a nitrate reducing Pseudomonas aeruginosa biofilm and anaerobic biocorrosion using ciprofloxacin enhanced by D-tyrosine	10.1038/s41598-017-07312-7	5537228	28761161	PA	287	None
624	Mitigation of a nitrate reducing Pseudomonas aeruginosa biofilm and anaerobic biocorrosion using ciprofloxacin enhanced by D-tyrosine	10.1038/s41598-017-07312-7	5537228	28761161	PA	287	None
625	Mitigation of a nitrate reducing Pseudomonas aeruginosa biofilm and anaerobic biocorrosion using ciprofloxacin enhanced by D-tyrosine	10.1038/s41598-017-07312-7	5537228	28761161	PA	287	None
626	Mitigation of a nitrate reducing Pseudomonas aeruginosa biofilm and anaerobic biocorrosion using ciprofloxacin enhanced by D-tyrosine	10.1038/s41598-017-07312-7	5537228	28761161	PA	287	None
627	Mitigation of a nitrate reducing Pseudomonas aeruginosa biofilm and anaerobic biocorrosion using ciprofloxacin enhanced by D-tyrosine	10.1038/s41598-017-07312-7	5537228	28761161	PA	287	None
628	Mitigation of a nitrate reducing Pseudomonas aeruginosa biofilm and anaerobic biocorrosion using ciprofloxacin enhanced by D-tyrosine	10.1038/s41598-017-07312-7	5537228	28761161	PA	287	None
629	Mitigation of a nitrate reducing Pseudomonas aeruginosa biofilm and anaerobic biocorrosion using ciprofloxacin enhanced by D-tyrosine	10.1038/s41598-017-07312-7	5537228	28761161	PA	287	None
630	Mitigation of a nitrate reducing Pseudomonas aeruginosa biofilm and anaerobic biocorrosion using ciprofloxacin enhanced by D-tyrosine	10.1038/s41598-017-07312-7	5537228	28761161	PA	287	None
631	Mitigation of a nitrate reducing Pseudomonas aeruginosa biofilm and anaerobic biocorrosion using ciprofloxacin enhanced by D-tyrosine	10.1038/s41598-017-07312-7	5537228	28761161	PA	287	None
632	Mitigation of a nitrate reducing Pseudomonas aeruginosa biofilm and anaerobic biocorrosion using ciprofloxacin enhanced by D-tyrosine	10.1038/s41598-017-07312-7	5537228	28761161	PA	287	None
633	Mitigation of a nitrate reducing Pseudomonas aeruginosa biofilm and anaerobic biocorrosion using ciprofloxacin enhanced by D-tyrosine	10.1038/s41598-017-07312-7	5537228	28761161	PA	287	None
634	Mitigation of a nitrate reducing Pseudomonas aeruginosa biofilm and anaerobic biocorrosion using ciprofloxacin enhanced by D-tyrosine	10.1038/s41598-017-07312-7	5537228	28761161	PA	287	None
635	Mitigation of a nitrate reducing Pseudomonas aeruginosa biofilm and anaerobic biocorrosion using ciprofloxacin enhanced by D-tyrosine	10.1038/s41598-017-07312-7	5537228	28761161	PA	287	None
636	Mitigation of a nitrate reducing Pseudomonas aeruginosa biofilm and anaerobic biocorrosion using ciprofloxacin enhanced by D-tyrosine	10.1038/s41598-017-07312-7	5537228	28761161	PA	287	None
637	Mitigation of a nitrate reducing Pseudomonas aeruginosa biofilm and anaerobic biocorrosion using ciprofloxacin enhanced by D-tyrosine	10.1038/s41598-017-07312-7	5537228	28761161	PA	287	None
638	Mitigation of a nitrate reducing Pseudomonas aeruginosa biofilm and anaerobic biocorrosion using ciprofloxacin enhanced by D-tyrosine	10.1038/s41598-017-07312-7	5537228	28761161	PA	287	None
639	Mitigation of a nitrate reducing Pseudomonas aeruginosa biofilm and anaerobic biocorrosion using ciprofloxacin enhanced by D-tyrosine	10.1038/s41598-017-07312-7	5537228	28761161	PA	287	None
640	Mitigation of a nitrate reducing Pseudomonas aeruginosa biofilm and anaerobic biocorrosion using ciprofloxacin enhanced by D-tyrosine	10.1038/s41598-017-07312-7	5537228	28761161	PA	287	None
641	Mitigation of a nitrate reducing Pseudomonas aeruginosa biofilm and anaerobic biocorrosion using ciprofloxacin enhanced by D-tyrosine	10.1038/s41598-017-07312-7	5537228	28761161	PA	287	None
642	Mitigation of a nitrate reducing Pseudomonas aeruginosa biofilm and anaerobic biocorrosion using ciprofloxacin enhanced by D-tyrosine	10.1038/s41598-017-07312-7	5537228	28761161	PA	287	None
643	Mitigation of a nitrate reducing Pseudomonas aeruginosa biofilm and anaerobic biocorrosion using ciprofloxacin enhanced by D-tyrosine	10.1038/s41598-017-07312-7	5537228	28761161	PA	287	None
644	Mitigation of a nitrate reducing Pseudomonas aeruginosa biofilm and anaerobic biocorrosion using ciprofloxacin enhanced by D-tyrosine	10.1038/s41598-017-07312-7	5537228	28761161	PA	287	None
645	Mitigation of a nitrate reducing Pseudomonas aeruginosa biofilm and anaerobic biocorrosion using ciprofloxacin enhanced by D-tyrosine	10.1038/s41598-017-07312-7	5537228	28761161	PA	287	None
646	Mitigation of a nitrate reducing Pseudomonas aeruginosa biofilm and anaerobic biocorrosion using ciprofloxacin enhanced by D-tyrosine	10.1038/s41598-017-07312-7	5537228	28761161	PA	287	None
647	Mitigation of a nitrate reducing Pseudomonas aeruginosa biofilm and anaerobic biocorrosion using ciprofloxacin enhanced by D-tyrosine	10.1038/s41598-017-07312-7	5537228	28761161	PA	287	None
648	Mitigation of a nitrate reducing Pseudomonas aeruginosa biofilm and anaerobic biocorrosion using ciprofloxacin enhanced by D-tyrosine	10.1038/s41598-017-07312-7	5537228	28761161	PA	287	None
649	Mitigation of a nitrate reducing Pseudomonas aeruginosa biofilm and anaerobic biocorrosion using ciprofloxacin enhanced by D-tyrosine	10.1038/s41598-017-07312-7	5537228	28761161	PA	287	None
650	Mitigation of a nitrate reducing Pseudomonas aeruginosa biofilm and anaerobic biocorrosion using ciprofloxacin enhanced by D-tyrosine	10.1038/s41598-017-07312-7	5537228	28761161	PA	287	None
651	Mitigation of a nitrate reducing Pseudomonas aeruginosa biofilm and anaerobic biocorrosion using ciprofloxacin enhanced by D-tyrosine	10.1038/s41598-017-07312-7	5537228	28761161	PA	287	None
652	Mitigation of a nitrate reducing Pseudomonas aeruginosa biofilm and anaerobic biocorrosion using ciprofloxacin enhanced by D-tyrosine	10.1038/s41598-017-07312-7	5537228	28761161	PA	287	None
653	Mitigation of a nitrate reducing Pseudomonas aeruginosa biofilm and anaerobic biocorrosion using ciprofloxacin enhanced by D-tyrosine	10.1038/s41598-017-07312-7	5537228	28761161	PA	287	None
654	Mitigation of a nitrate reducing Pseudomonas aeruginosa biofilm and anaerobic biocorrosion using ciprofloxacin enhanced by D-tyrosine	10.1038/s41598-017-07312-7	5537228	28761161	Pseudomonas aeruginosa	287	None
655	Mitigation of a nitrate reducing Pseudomonas aeruginosa biofilm and anaerobic biocorrosion using ciprofloxacin enhanced by D-tyrosine	10.1038/s41598-017-07312-7	5537228	28761161	Pseudomonas aeruginosa	287	None
656	Mitigation of a nitrate reducing Pseudomonas aeruginosa biofilm and anaerobic biocorrosion using ciprofloxacin enhanced by D-tyrosine	10.1038/s41598-017-07312-7	5537228	28761161	Pseudomonas aeruginosa	287	None
657	Mitigation of a nitrate reducing Pseudomonas aeruginosa biofilm and anaerobic biocorrosion using ciprofloxacin enhanced by D-tyrosine	10.1038/s41598-017-07312-7	5537228	28761161	Pseudomonas aeruginosa	287	None
658	Mitigation of a nitrate reducing Pseudomonas aeruginosa biofilm and anaerobic biocorrosion using ciprofloxacin enhanced by D-tyrosine	10.1038/s41598-017-07312-7	5537228	28761161	Pseudomonas aeruginosa	287	None
659	Mitigation of a nitrate reducing Pseudomonas aeruginosa biofilm and anaerobic biocorrosion using ciprofloxacin enhanced by D-tyrosine	10.1038/s41598-017-07312-7	5537228	28761161	Pseudomonas aeruginosa	287	None
660	Mitigation of a nitrate reducing Pseudomonas aeruginosa biofilm and anaerobic biocorrosion using ciprofloxacin enhanced by D-tyrosine	10.1038/s41598-017-07312-7	5537228	28761161	Pseudomonas aeruginosa	287	None
661	Mitigation of a nitrate reducing Pseudomonas aeruginosa biofilm and anaerobic biocorrosion using ciprofloxacin enhanced by D-tyrosine	10.1038/s41598-017-07312-7	5537228	28761161	Pseudomonas aeruginosa	287	None
662	Mitigation of a nitrate reducing Pseudomonas aeruginosa biofilm and anaerobic biocorrosion using ciprofloxacin enhanced by D-tyrosine	10.1038/s41598-017-07312-7	5537228	28761161	Pseudomonas aeruginosa	287	None
663	Mitigation of a nitrate reducing Pseudomonas aeruginosa biofilm and anaerobic biocorrosion using ciprofloxacin enhanced by D-tyrosine	10.1038/s41598-017-07312-7	5537228	28761161	Pseudomonas aeruginosa	287	None
664	Mitigation of a nitrate reducing Pseudomonas aeruginosa biofilm and anaerobic biocorrosion using ciprofloxacin enhanced by D-tyrosine	10.1038/s41598-017-07312-7	5537228	28761161	Pseudomonas aeruginosa	287	None
665	Mitigation of a nitrate reducing Pseudomonas aeruginosa biofilm and anaerobic biocorrosion using ciprofloxacin enhanced by D-tyrosine	10.1038/s41598-017-07312-7	5537228	28761161	yeast	4932	None
666	Mitigation of a nitrate reducing Pseudomonas aeruginosa biofilm and anaerobic biocorrosion using ciprofloxacin enhanced by D-tyrosine	10.1038/s41598-017-07312-7	5537228	28761161	Pseudomonas aeruginosa	287	None
667	Mitigation of a nitrate reducing Pseudomonas aeruginosa biofilm and anaerobic biocorrosion using ciprofloxacin enhanced by D-tyrosine	10.1038/s41598-017-07312-7	5537228	28761161	Pseudomonas aeruginosa	287	None
668	Mitigation of a nitrate reducing Pseudomonas aeruginosa biofilm and anaerobic biocorrosion using ciprofloxacin enhanced by D-tyrosine	10.1038/s41598-017-07312-7	5537228	28761161	Pseudomonas aeruginosa	287	None
669	Mitigation of a nitrate reducing Pseudomonas aeruginosa biofilm and anaerobic biocorrosion using ciprofloxacin enhanced by D-tyrosine	10.1038/s41598-017-07312-7	5537228	28761161	Pseudomonas aeruginosa	287	None
670	Mitigation of a nitrate reducing Pseudomonas aeruginosa biofilm and anaerobic biocorrosion using ciprofloxacin enhanced by D-tyrosine	10.1038/s41598-017-07312-7	5537228	28761161	Pseudomonas aeruginosa	287	None
671	Mitigation of a nitrate reducing Pseudomonas aeruginosa biofilm and anaerobic biocorrosion using ciprofloxacin enhanced by D-tyrosine	10.1038/s41598-017-07312-7	5537228	28761161	Pseudomonas aeruginosa	287	None
672	Mitigation of a nitrate reducing Pseudomonas aeruginosa biofilm and anaerobic biocorrosion using ciprofloxacin enhanced by D-tyrosine	10.1038/s41598-017-07312-7	5537228	28761161	Pseudomonas aeruginosa	287	None
673	Mitigation of a nitrate reducing Pseudomonas aeruginosa biofilm and anaerobic biocorrosion using ciprofloxacin enhanced by D-tyrosine	10.1038/s41598-017-07312-7	5537228	28761161	Pseudomonas aeruginosa	287	None
674	Mitigation of a nitrate reducing Pseudomonas aeruginosa biofilm and anaerobic biocorrosion using ciprofloxacin enhanced by D-tyrosine	10.1038/s41598-017-07312-7	5537228	28761161	Pseudomonas aeruginosa	287	None
675	Mitigation of a nitrate reducing Pseudomonas aeruginosa biofilm and anaerobic biocorrosion using ciprofloxacin enhanced by D-tyrosine	10.1038/s41598-017-07312-7	5537228	28761161	Pseudomonas aeruginosa	287	None
676	Mitigation of a nitrate reducing Pseudomonas aeruginosa biofilm and anaerobic biocorrosion using ciprofloxacin enhanced by D-tyrosine	10.1038/s41598-017-07312-7	5537228	28761161	Pseudomonas aeruginosa	287	None
677	Mitigation of a nitrate reducing Pseudomonas aeruginosa biofilm and anaerobic biocorrosion using ciprofloxacin enhanced by D-tyrosine	10.1038/s41598-017-07312-7	5537228	28761161	Staphylococcus aureus	1280	None
678	Mitigation of a nitrate reducing Pseudomonas aeruginosa biofilm and anaerobic biocorrosion using ciprofloxacin enhanced by D-tyrosine	10.1038/s41598-017-07312-7	5537228	28761161	patients	9606	None
679	Mitigation of a nitrate reducing Pseudomonas aeruginosa biofilm and anaerobic biocorrosion using ciprofloxacin enhanced by D-tyrosine	10.1038/s41598-017-07312-7	5537228	28761161	Desulfovibrio vulgaris	881	None
680	Mitigation of a nitrate reducing Pseudomonas aeruginosa biofilm and anaerobic biocorrosion using ciprofloxacin enhanced by D-tyrosine	10.1038/s41598-017-07312-7	5537228	28761161	Enterococcus faecalis	1351	None
681	Copper Corrosion and Biocorrosion Events in Premise Plumbing	10.3390/ma10091036	5615691	28872628	None	None	None
682	Copper Corrosion and Biocorrosion Events in Premise Plumbing	10.3390/ma10091036	5615691	28872628	None	None	tap
683	Copper Corrosion and Biocorrosion Events in Premise Plumbing	10.3390/ma10091036	5615691	28872628	None	None	Tap
684	Copper Corrosion and Biocorrosion Events in Premise Plumbing	10.3390/ma10091036	5615691	28872628	human	9606	None
685	Copper Corrosion and Biocorrosion Events in Premise Plumbing	10.3390/ma10091036	5615691	28872628	human	9606	None
686	Copper Corrosion and Biocorrosion Events in Premise Plumbing	10.3390/ma10091036	5615691	28872628	human	9606	tap
687	Copper Corrosion and Biocorrosion Events in Premise Plumbing	10.3390/ma10091036	5615691	28872628	prion	36469	None
688	Copper Corrosion and Biocorrosion Events in Premise Plumbing	10.3390/ma10091036	5615691	28872628	rat	10116	tap
689	Copper Corrosion and Biocorrosion Events in Premise Plumbing	10.3390/ma10091036	5615691	28872628	Pseudomonas atlantica	288	None
690	Copper Corrosion and Biocorrosion Events in Premise Plumbing	10.3390/ma10091036	5615691	28872628	Pseudomonas atlantica	288	None
691	Copper Corrosion and Biocorrosion Events in Premise Plumbing	10.3390/ma10091036	5615691	28872628	Variovorax sp	1871043	None
692	Copper Corrosion and Biocorrosion Events in Premise Plumbing	10.3390/ma10091036	5615691	28872628	pseudomonas atlantica	288	None
693	Copper Corrosion and Biocorrosion Events in Premise Plumbing	10.3390/ma10091036	5615691	28872628	pseudomonas atlantica	288	None
694	Copper Corrosion and Biocorrosion Events in Premise Plumbing	10.3390/ma10091036	5615691	28872628	SO4 2	1368601	None
695	Biocide-mediated corrosion of coiled tubing	10.1371/journal.pone.0181934	5528904	28746397	None	None	None
696	Biocide-mediated corrosion of coiled tubing	10.1371/journal.pone.0181934	5528904	28746397	Pseudomonas	294	None
697	Biocide-mediated corrosion of coiled tubing	10.1371/journal.pone.0181934	5528904	28746397	Pseudomonas	294	None
698	Biocide-mediated corrosion of coiled tubing	10.1371/journal.pone.0181934	5528904	28746397	Pseudomonas	294	None
699	Biocide-mediated corrosion of coiled tubing	10.1371/journal.pone.0181934	5528904	28746397	unspecified	32644	None
700	Biocide-mediated corrosion of coiled tubing	10.1371/journal.pone.0181934	5528904	28746397	PEAR	23211	None
701	Biocide-mediated corrosion of coiled tubing	10.1371/journal.pone.0181934	5528904	28746397	donor	9606	None
702	Biocide-mediated corrosion of coiled tubing	10.1371/journal.pone.0181934	5528904	28746397	Desulfovibrio	876	None
703	Biocide-mediated corrosion of coiled tubing	10.1371/journal.pone.0181934	5528904	28746397	Desulfovibrio	876	None
704	Biocide-mediated corrosion of coiled tubing	10.1371/journal.pone.0181934	5528904	28746397	Pseudomonas	294	None
705	Biocide-mediated corrosion of coiled tubing	10.1371/journal.pone.0181934	5528904	28746397	Pseudomonas	294	None
706	Biocide-mediated corrosion of coiled tubing	10.1371/journal.pone.0181934	5528904	28746397	Pseudomonas	294	None
707	Biocide-mediated corrosion of coiled tubing	10.1371/journal.pone.0181934	5528904	28746397	Pseudoalteromonas sp	53249	None
708	The Complete Genome Sequence of n-Alkane-Degrading Desulfoglaeba alkanexedens ALDC Reveals Multiple Alkylsuccinate Synthase Gene Clusters	10.1128/MRA.00119-20	7180275	32327521	Desulfoglaeba alkanexedens ALDC	980445	None	assABCDE	Yes	codes for alkylsuccinate synthases
709	The Complete Genome Sequence of n-Alkane-Degrading Desulfoglaeba alkanexedens ALDC Reveals Multiple Alkylsuccinate Synthase Gene Clusters	10.1128/MRA.00119-20	7180275	32327521	Desulfoglaeba alkanexedens ALDC	980445	None	masE	Yes	codes for alkylsuccinate synthases
710	The Complete Genome Sequence of n-Alkane-Degrading Desulfoglaeba alkanexedens ALDC Reveals Multiple Alkylsuccinate Synthase Gene Clusters	10.1128/MRA.00119-20	7180275	32327521	yeast	4932	None	assF
711	The Complete Genome Sequence of n-Alkane-Degrading Desulfoglaeba alkanexedens ALDC Reveals Multiple Alkylsuccinate Synthase Gene Clusters	10.1128/MRA.00119-20	7180275	32327521	None	None	None	assA1
712	The Complete Genome Sequence of n-Alkane-Degrading Desulfoglaeba alkanexedens ALDC Reveals Multiple Alkylsuccinate Synthase Gene Clusters	10.1128/MRA.00119-20	7180275	32327521	Desulfoglaeba alkanexedens	361111	None	assA2
713	An extracellular [NiFe] hydrogenase mediating iron corrosion is encoded in a genetically unstable genomic island in Methanococcus maripaludis	10.1038/s41598-018-33541-5	6181927	30310166	None	None	None	TatA/TatC	Yes, but not for SRB	necessary for the secretion of the [NiFe] hydrogenase
714	An extracellular [NiFe] hydrogenase mediating iron corrosion is encoded in a genetically unstable genomic island in Methanococcus maripaludis	10.1038/s41598-018-33541-5	6181927	30310166	OS7	637915	None	MMOS7_11550	Yes, but not for SRB	detected in corrosion-positive species only
715	An extracellular [NiFe] hydrogenase mediating iron corrosion is encoded in a genetically unstable genomic island in Methanococcus maripaludis	10.1038/s41598-018-33541-5	6181927	30310166	OS7	637915	None	MMOS7_11570	Yes, but not for SRB	detected in corrosion-positive species only
716	An extracellular [NiFe] hydrogenase mediating iron corrosion is encoded in a genetically unstable genomic island in Methanococcus maripaludis	10.1038/s41598-018-33541-5	6181927	30310166	OS7	637915	None	MMOS7_11590	Yes, but not for SRB	detected in corrosion-positive species only
717	An extracellular [NiFe] hydrogenase mediating iron corrosion is encoded in a genetically unstable genomic island in Methanococcus maripaludis	10.1038/s41598-018-33541-5	6181927	30310166	OS7	637915	None	MOS7_11600	Yes, but not for SRB	detected in corrosion-positive species only
718	An extracellular [NiFe] hydrogenase mediating iron corrosion is encoded in a genetically unstable genomic island in Methanococcus maripaludis	10.1038/s41598-018-33541-5	6181927	30310166	OS7	637915	None	MMOS7_11630	Yes, but not for SRB	encodes for TatA
719	An extracellular [NiFe] hydrogenase mediating iron corrosion is encoded in a genetically unstable genomic island in Methanococcus maripaludis	10.1038/s41598-018-33541-5	6181927	30310166	OS7	637915	None	vhuU	Yes, but not for SRB	hydrogenase gene
720	An extracellular [NiFe] hydrogenase mediating iron corrosion is encoded in a genetically unstable genomic island in Methanococcus maripaludis	10.1038/s41598-018-33541-5	6181927	30310166	IS5	241368	None	vhcA	Yes, but not for SRB	hydrogenase gene
721	An extracellular [NiFe] hydrogenase mediating iron corrosion is encoded in a genetically unstable genomic island in Methanococcus maripaludis	10.1038/s41598-018-33541-5	6181927	30310166	IS5	241368	None	fruA	Yes, but not for SRB	hydrogenase gene
722	An extracellular [NiFe] hydrogenase mediating iron corrosion is encoded in a genetically unstable genomic island in Methanococcus maripaludis	10.1038/s41598-018-33541-5	6181927	30310166	Methanococcus maripaludis	39152	None	frcA	Yes, but not for SRB	hydrogenase gene
723	An extracellular [NiFe] hydrogenase mediating iron corrosion is encoded in a genetically unstable genomic island in Methanococcus maripaludis	10.1038/s41598-018-33541-5	6181927	30310166	Methanococcus maripaludis	39152	None	hmd	Yes, but not for SRB	dehydrogenase gene
724	An extracellular [NiFe] hydrogenase mediating iron corrosion is encoded in a genetically unstable genomic island in Methanococcus maripaludis	10.1038/s41598-018-33541-5	6181927	30310166	Methanococcus maripaludis	39152	None	ehbN	Yes, but not for SRB	hydrogenase gene
725	An extracellular [NiFe] hydrogenase mediating iron corrosion is encoded in a genetically unstable genomic island in Methanococcus maripaludis	10.1038/s41598-018-33541-5	6181927	30310166	OS7	637915	None	MCBB_1258	Yes, but not for SRB	found in many proteins involved in signal transduction
726	An extracellular [NiFe] hydrogenase mediating iron corrosion is encoded in a genetically unstable genomic island in Methanococcus maripaludis	10.1038/s41598-018-33541-5	6181927	30310166	OS7	637915	None	MMOS7_11580
727	An extracellular [NiFe] hydrogenase mediating iron corrosion is encoded in a genetically unstable genomic island in Methanococcus maripaludis	10.1038/s41598-018-33541-5	6181927	30310166	OS7	637915	None	MMOS7_11520
728	An extracellular [NiFe] hydrogenase mediating iron corrosion is encoded in a genetically unstable genomic island in Methanococcus maripaludis	10.1038/s41598-018-33541-5	6181927	30310166	OS7	637915	None	MCBB_1249
729	An extracellular [NiFe] hydrogenase mediating iron corrosion is encoded in a genetically unstable genomic island in Methanococcus maripaludis	10.1038/s41598-018-33541-5	6181927	30310166	OS7	637915	None	MMOS7_11560
730	An extracellular [NiFe] hydrogenase mediating iron corrosion is encoded in a genetically unstable genomic island in Methanococcus maripaludis	10.1038/s41598-018-33541-5	6181927	30310166	OS7	637915	None	MMOS7_11510
731	An extracellular [NiFe] hydrogenase mediating iron corrosion is encoded in a genetically unstable genomic island in Methanococcus maripaludis	10.1038/s41598-018-33541-5	6181927	30310166	M. maripaludis (strain	39152	None	MMOS7_11610	Yes, but not for SRB	codes for endopeptidase
732	An extracellular [NiFe] hydrogenase mediating iron corrosion is encoded in a genetically unstable genomic island in Methanococcus maripaludis	10.1038/s41598-018-33541-5	6181927	30310166	M. maripaludis (strain	39152	None	MMOS7_11650	Yes, but not for SRB	part of MIC island
733	An extracellular [NiFe] hydrogenase mediating iron corrosion is encoded in a genetically unstable genomic island in Methanococcus maripaludis	10.1038/s41598-018-33541-5	6181927	30310166	OS7	637915	None	MMOS7_11640	Yes, but not for SRB	codes for carbonic anhydrase
734	An extracellular [NiFe] hydrogenase mediating iron corrosion is encoded in a genetically unstable genomic island in Methanococcus maripaludis	10.1038/s41598-018-33541-5	6181927	30310166	OS7	637915	None	MMOS7_11400
735	An extracellular [NiFe] hydrogenase mediating iron corrosion is encoded in a genetically unstable genomic island in Methanococcus maripaludis	10.1038/s41598-018-33541-5	6181927	30310166	OS7	637915	None	MCBB_1250
736	An extracellular [NiFe] hydrogenase mediating iron corrosion is encoded in a genetically unstable genomic island in Methanococcus maripaludis	10.1038/s41598-018-33541-5	6181927	30310166	KA1	637914	None	MMOS7_11561
737	An extracellular [NiFe] hydrogenase mediating iron corrosion is encoded in a genetically unstable genomic island in Methanococcus maripaludis	10.1038/s41598-018-33541-5	6181927	30310166	KA1	637914	HypA	MMOS7_11510
738	An extracellular [NiFe] hydrogenase mediating iron corrosion is encoded in a genetically unstable genomic island in Methanococcus maripaludis	10.1038/s41598-018-33541-5	6181927	30310166	donor	9606	None	MMOS7_11670
739	An extracellular [NiFe] hydrogenase mediating iron corrosion is encoded in a genetically unstable genomic island in Methanococcus maripaludis	10.1038/s41598-018-33541-5	6181927	30310166	OS7	637915	None	MMOS7_11690
740	An extracellular [NiFe] hydrogenase mediating iron corrosion is encoded in a genetically unstable genomic island in Methanococcus maripaludis	10.1038/s41598-018-33541-5	6181927	30310166	OS7	637915	None	MMOS7_11710
741	An extracellular [NiFe] hydrogenase mediating iron corrosion is encoded in a genetically unstable genomic island in Methanococcus maripaludis	10.1038/s41598-018-33541-5	6181927	30310166	OS7	637915	None	MOS7_11602
742	An extracellular [NiFe] hydrogenase mediating iron corrosion is encoded in a genetically unstable genomic island in Methanococcus maripaludis	10.1038/s41598-018-33541-5	6181927	30310166	OS7	637915	None	MMOS7_11632
743	An extracellular [NiFe] hydrogenase mediating iron corrosion is encoded in a genetically unstable genomic island in Methanococcus maripaludis	10.1038/s41598-018-33541-5	6181927	30310166	OS7	637915	None	MCBB_1260
744	An extracellular [NiFe] hydrogenase mediating iron corrosion is encoded in a genetically unstable genomic island in Methanococcus maripaludis	10.1038/s41598-018-33541-5	6181927	30310166	OS7	637915	None	MMOS7_11340
745	An extracellular [NiFe] hydrogenase mediating iron corrosion is encoded in a genetically unstable genomic island in Methanococcus maripaludis	10.1038/s41598-018-33541-5	6181927	30310166	Shewanella oneidensis MR-1	211586	None	MMOS7_11280
746	An extracellular [NiFe] hydrogenase mediating iron corrosion is encoded in a genetically unstable genomic island in Methanococcus maripaludis	10.1038/s41598-018-33541-5	6181927	30310166	methanogenic	1903525	None	MCBB_1251
747	An extracellular [NiFe] hydrogenase mediating iron corrosion is encoded in a genetically unstable genomic island in Methanococcus maripaludis	10.1038/s41598-018-33541-5	6181927	30310166	methanogenic	1903525	None	MMOS7_11562
748	An extracellular [NiFe] hydrogenase mediating iron corrosion is encoded in a genetically unstable genomic island in Methanococcus maripaludis	10.1038/s41598-018-33541-5	6181927	30310166	methanogenic archaeon	1903525	None	MMOS7_11510
749	An extracellular [NiFe] hydrogenase mediating iron corrosion is encoded in a genetically unstable genomic island in Methanococcus maripaludis	10.1038/s41598-018-33541-5	6181927	30310166	methanogenic archaeon	1903525	None	MMOS7_11730
750	An extracellular [NiFe] hydrogenase mediating iron corrosion is encoded in a genetically unstable genomic island in Methanococcus maripaludis	10.3389/fmicb.2017.02335	5712129	29230206	Pseudomonas aeruginosa	287	None	MMOS7_11750
751	An extracellular [NiFe] hydrogenase mediating iron corrosion is encoded in a genetically unstable genomic island in Methanococcus maripaludis	10.3389/fmicb.2017.02335	5712129	29230206	Pseudomonas aeruginosa	287	None	MMOS7_11770
752	An extracellular [NiFe] hydrogenase mediating iron corrosion is encoded in a genetically unstable genomic island in Methanococcus maripaludis	10.3389/fmicb.2017.02335	5712129	29230206	Pseudomonas aeruginosa	287	None	MOS7_11603
753	An extracellular [NiFe] hydrogenase mediating iron corrosion is encoded in a genetically unstable genomic island in Methanococcus maripaludis	10.3389/fmicb.2017.02335	5712129	29230206	Pseudomonas aeruginosa	287	None	MMOS7_11633
754	An extracellular [NiFe] hydrogenase mediating iron corrosion is encoded in a genetically unstable genomic island in Methanococcus maripaludis	10.3389/fmicb.2017.02335	5712129	29230206	Pseudomonas aeruginosa	287	None	MCBB_1261
755	An extracellular [NiFe] hydrogenase mediating iron corrosion is encoded in a genetically unstable genomic island in Methanococcus maripaludis	10.3389/fmicb.2017.02335	5712129	29230206	Pseudomonas aeruginosa	287	None	MMOS7_11220
756	An extracellular [NiFe] hydrogenase mediating iron corrosion is encoded in a genetically unstable genomic island in Methanococcus maripaludis	10.3389/fmicb.2017.02335	5712129	29230206	Pseudomonas aeruginosa	287	None	MMOS7_11160
757	An extracellular [NiFe] hydrogenase mediating iron corrosion is encoded in a genetically unstable genomic island in Methanococcus maripaludis	10.3389/fmicb.2017.02335	5712129	29230206	Pseudomonas aeruginosa	287	None	MCBB_1252
758	An extracellular [NiFe] hydrogenase mediating iron corrosion is encoded in a genetically unstable genomic island in Methanococcus maripaludis	10.3389/fmicb.2017.02335	5712129	29230206	human	9606	None	MMOS7_11563
759	An extracellular [NiFe] hydrogenase mediating iron corrosion is encoded in a genetically unstable genomic island in Methanococcus maripaludis	10.3389/fmicb.2017.02335	5712129	29230206	human	9606	None	MMOS7_11510
760	An extracellular [NiFe] hydrogenase mediating iron corrosion is encoded in a genetically unstable genomic island in Methanococcus maripaludis	10.3389/fmicb.2017.02335	5712129	29230206	P. aeruginosa	287	None	MMOS7_11790
761	An extracellular [NiFe] hydrogenase mediating iron corrosion is encoded in a genetically unstable genomic island in Methanococcus maripaludis	10.3389/fmicb.2017.02335	5712129	29230206	P. aeruginosa	287	None	MMOS7_11810
762	An extracellular [NiFe] hydrogenase mediating iron corrosion is encoded in a genetically unstable genomic island in Methanococcus maripaludis	10.3389/fmicb.2017.02335	5712129	29230206	P. aeruginosa	287	None	MMOS7_11830
763	An extracellular [NiFe] hydrogenase mediating iron corrosion is encoded in a genetically unstable genomic island in Methanococcus maripaludis	10.3389/fmicb.2017.02335	5712129	29230206	P. aeruginosa	287	None	MOS7_11604
764	An extracellular [NiFe] hydrogenase mediating iron corrosion is encoded in a genetically unstable genomic island in Methanococcus maripaludis	10.3389/fmicb.2017.02335	5712129	29230206	P. aeruginosa	287	None	MMOS7_11634
765	An extracellular [NiFe] hydrogenase mediating iron corrosion is encoded in a genetically unstable genomic island in Methanococcus maripaludis	10.3389/fmicb.2017.02335	5712129	29230206	P. aeruginosa	287	None	MCBB_1262
766	An extracellular [NiFe] hydrogenase mediating iron corrosion is encoded in a genetically unstable genomic island in Methanococcus maripaludis	10.3389/fmicb.2017.02335	5712129	29230206	P. aeruginosa	287	None	MMOS7_11100
767	An extracellular [NiFe] hydrogenase mediating iron corrosion is encoded in a genetically unstable genomic island in Methanococcus maripaludis	10.3389/fmicb.2017.02335	5712129	29230206	P. aeruginosa	287	None	MMOS7_11040
768	An extracellular [NiFe] hydrogenase mediating iron corrosion is encoded in a genetically unstable genomic island in Methanococcus maripaludis	10.3389/fmicb.2017.02335	5712129	29230206	P. aeruginosa (strain	287	None	MCBB_1253
769	An extracellular [NiFe] hydrogenase mediating iron corrosion is encoded in a genetically unstable genomic island in Methanococcus maripaludis	10.3389/fmicb.2017.02335	5712129	29230206	P. aeruginosa (strain	287	None	MMOS7_11564
770	An extracellular [NiFe] hydrogenase mediating iron corrosion is encoded in a genetically unstable genomic island in Methanococcus maripaludis	10.3389/fmicb.2017.02335	5712129	29230206	P. aeruginosa (strain	287	None	MMOS7_11510
771	An extracellular [NiFe] hydrogenase mediating iron corrosion is encoded in a genetically unstable genomic island in Methanococcus maripaludis	10.3389/fmicb.2017.02335	5712129	29230206	P. aeruginosa (strain	287	None	MMOS7_11850
772	An extracellular [NiFe] hydrogenase mediating iron corrosion is encoded in a genetically unstable genomic island in Methanococcus maripaludis	10.3389/fmicb.2017.02335	5712129	29230206	P. aeruginosa (strain	287	None	MMOS7_11870
773	An extracellular [NiFe] hydrogenase mediating iron corrosion is encoded in a genetically unstable genomic island in Methanococcus maripaludis	10.3389/fmicb.2017.02335	5712129	29230206	P. aeruginosa (strain	287	None	MMOS7_11890
774	An extracellular [NiFe] hydrogenase mediating iron corrosion is encoded in a genetically unstable genomic island in Methanococcus maripaludis	10.3389/fmicb.2017.02335	5712129	29230206	P. aeruginosa (strain	287	None	MOS7_11605
775	An extracellular [NiFe] hydrogenase mediating iron corrosion is encoded in a genetically unstable genomic island in Methanococcus maripaludis	10.3389/fmicb.2017.02335	5712129	29230206	P. aeruginosa (strain	287	None	MMOS7_11635
776	An extracellular [NiFe] hydrogenase mediating iron corrosion is encoded in a genetically unstable genomic island in Methanococcus maripaludis	10.3389/fmicb.2017.02335	5712129	29230206	None	None	None	MCBB_1263
777	An extracellular [NiFe] hydrogenase mediating iron corrosion is encoded in a genetically unstable genomic island in Methanococcus maripaludis	10.3389/fmicb.2017.02335	5712129	29230206	Bacillus licheniformis	1402	None	MMOS7_10980
778	An extracellular [NiFe] hydrogenase mediating iron corrosion is encoded in a genetically unstable genomic island in Methanococcus maripaludis	10.3389/fmicb.2017.02335	5712129	29230206	P. aeruginosa	287	None	MMOS7_10920
779	An extracellular [NiFe] hydrogenase mediating iron corrosion is encoded in a genetically unstable genomic island in Methanococcus maripaludis	10.3389/fmicb.2017.02335	5712129	29230206	P. aeruginosa	287	None	MCBB_1254
780	An extracellular [NiFe] hydrogenase mediating iron corrosion is encoded in a genetically unstable genomic island in Methanococcus maripaludis	10.3389/fmicb.2017.02335	5712129	29230206	P. aeruginosa	287	None	MMOS7_11565
781	An extracellular [NiFe] hydrogenase mediating iron corrosion is encoded in a genetically unstable genomic island in Methanococcus maripaludis	10.3389/fmicb.2017.02335	5712129	29230206	P. aeruginosa	287	None	MMOS7_11510
782	Anaerobic Corrosion of 304 Stainless Steel Caused by the Pseudomonas aeruginosa Biofilm	10.3389/fmicb.2017.02335	5712129	29230206	Pseudomonas aeruginosa	287	None
783	Anaerobic Corrosion of 304 Stainless Steel Caused by the Pseudomonas aeruginosa Biofilm	10.3389/fmicb.2017.02335	5712129	29230206	Desulfovibrio vulgaris	881	None
784	Anaerobic Corrosion of 304 Stainless Steel Caused by the Pseudomonas aeruginosa Biofilm	10.3389/fmicb.2017.02335	5712129	29230206	yeast	4932	None
785	Anaerobic Corrosion of 304 Stainless Steel Caused by the Pseudomonas aeruginosa Biofilm	10.3389/fmicb.2017.02335	5712129	29230206	Desulfovibrio desulfuricans	876	None
786	Anaerobic Corrosion of 304 Stainless Steel Caused by the Pseudomonas aeruginosa Biofilm	10.3389/fmicb.2017.02335	5712129	29230206	Pseudomonas aeruginosa	287	None
787	Anaerobic Corrosion of 304 Stainless Steel Caused by the Pseudomonas aeruginosa Biofilm	10.3389/fmicb.2017.02335	5712129	29230206	Pseudomonas aeruginosa	287	None
788	Anaerobic Corrosion of 304 Stainless Steel Caused by the Pseudomonas aeruginosa Biofilm	10.3389/fmicb.2017.02335	5712129	29230206	Pseudomonas aeruginosa	287	None
789	Anaerobic Corrosion of 304 Stainless Steel Caused by the Pseudomonas aeruginosa Biofilm	10.3389/fmicb.2017.02335	5712129	29230206	Pseudomonas aeruginosa	287	None
790	Anaerobic Corrosion of 304 Stainless Steel Caused by the Pseudomonas aeruginosa Biofilm	10.3389/fmicb.2017.02335	5712129	29230206	Pseudomonas aeruginosa	287	None
791	Anaerobic Corrosion of 304 Stainless Steel Caused by the Pseudomonas aeruginosa Biofilm	10.3389/fmicb.2017.02335	5712129	29230206	Pseudomonas aeruginosa	287	None
792	Anaerobic Corrosion of 304 Stainless Steel Caused by the Pseudomonas aeruginosa Biofilm	10.3389/fmicb.2017.02335	5712129	29230206	Pseudomonas aeruginosa	287	None
793	Anaerobic Corrosion of 304 Stainless Steel Caused by the Pseudomonas aeruginosa Biofilm	10.3389/fmicb.2017.02335	5712129	29230206	Pseudomonas aeruginosa	287	None
794	Microbially induced corrosion of carbon steel in deep groundwater environment	10.3389/fmicb.2015.00647	4513438	26257707	None	None	None	dsrb	Yes	dissimilatory sulfite reductase
795	Microbially induced corrosion of carbon steel in deep groundwater environment	10.3389/fmicb.2015.00647	4513438	26257707	donor	9606	None
796	Biofilm Formation Plays a Crucial Rule in the Initial Step of Carbon Steel Corrosion in Air and Water Environments	10.3390/ma13040923	7079648	32092999	None	None	None
797	Biofilm Formation Plays a Crucial Rule in the Initial Step of Carbon Steel Corrosion in Air and Water Environments	10.3390/ma13040923	7079648	32092999	Pseudomonas aeruginosa	287	None
798	Biofilm Formation Plays a Crucial Rule in the Initial Step of Carbon Steel Corrosion in Air and Water Environments	10.3390/ma13040923	7079648	32092999	Pseudomonas aeruginosa	287	None
799	Biofilm Formation Plays a Crucial Rule in the Initial Step of Carbon Steel Corrosion in Air and Water Environments	10.3390/ma13040923	7079648	32092999	Pseudomonas	287	None
800	Biofilm Formation Plays a Crucial Rule in the Initial Step of Carbon Steel Corrosion in Air and Water Environments	10.3390/ma13040923	7079648	32092999	Pseudomonas	287	None
801	Biofilm Formation Plays a Crucial Rule in the Initial Step of Carbon Steel Corrosion in Air and Water Environments	10.3390/ma13040923	7079648	32092999	Thiobacillus	920	None
802	Biofilm Formation Plays a Crucial Rule in the Initial Step of Carbon Steel Corrosion in Air and Water Environments	10.3390/ma13040923	7079648	32092999	Thiobacillus	920	None
803	Biofilm Formation Plays a Crucial Rule in the Initial Step of Carbon Steel Corrosion in Air and Water Environments	10.3390/ma13040923	7079648	32092999	Thiobacillus	920	None
804	Biofilm Formation Plays a Crucial Rule in the Initial Step of Carbon Steel Corrosion in Air and Water Environments	10.3390/ma13040923	7079648	32092999	Salmonella enterica	28901	None
805	Biofilm Formation Plays a Crucial Rule in the Initial Step of Carbon Steel Corrosion in Air and Water Environments	10.3390/ma13040923	7079648	32092999	Mycobacterium tuberculosis	1773	None
806	Biofilm Formation Plays a Crucial Rule in the Initial Step of Carbon Steel Corrosion in Air and Water Environments	10.3390/ma13040923	7079648	32092999	Desulfovibrio vulgaris	881	None
807	Biofilm Formation Plays a Crucial Rule in the Initial Step of Carbon Steel Corrosion in Air and Water Environments	10.3390/ma13040923	7079648	32092999	Heterokonts	33634	None
808	Biofilm Formation Plays a Crucial Rule in the Initial Step of Carbon Steel Corrosion in Air and Water Environments	10.3390/ma13040923	7079648	32092999	Heterokonts	33634	None
809	Biofilm Formation Plays a Crucial Rule in the Initial Step of Carbon Steel Corrosion in Air and Water Environments	10.3390/ma13040923	7079648	32092999	Methyloversatilis universalis	378211	None
810	Biofilm Formation Plays a Crucial Rule in the Initial Step of Carbon Steel Corrosion in Air and Water Environments	10.3390/ma13040923	7079648	32092999	Methyloversatilis universalis	378211	None
811	Biofilm Formation Plays a Crucial Rule in the Initial Step of Carbon Steel Corrosion in Air and Water Environments	10.3390/ma13040923	7079648	32092999	Methyloversatilis thermotolerans	1346290	None
812	Biofilm Formation Plays a Crucial Rule in the Initial Step of Carbon Steel Corrosion in Air and Water Environments	10.3390/ma13040923	7079648	32092999	Methyloversatilis discipulorum	1119528	None
813	Biofilm Formation Plays a Crucial Rule in the Initial Step of Carbon Steel Corrosion in Air and Water Environments	10.3390/ma13040923	7079648	32092999	Sphingomonas	13689	None
814	Biofilm Formation Plays a Crucial Rule in the Initial Step of Carbon Steel Corrosion in Air and Water Environments	10.3390/ma13040923	7079648	32092999	Sphingomonas	13689	None
815	Biofilm Formation Plays a Crucial Rule in the Initial Step of Carbon Steel Corrosion in Air and Water Environments	10.3390/ma13040923	7079648	32092999	Janthinobacterium	29581	None
816	Biofilm Formation Plays a Crucial Rule in the Initial Step of Carbon Steel Corrosion in Air and Water Environments	10.3390/ma13040923	7079648	32092999	Thiobacillus	920	None
817	Biofilm Formation Plays a Crucial Rule in the Initial Step of Carbon Steel Corrosion in Air and Water Environments	10.3390/ma13040923	7079648	32092999	Thiobacillus	920	None
818	Biofilm Formation Plays a Crucial Rule in the Initial Step of Carbon Steel Corrosion in Air and Water Environments	10.3390/ma13040923	7079648	32092999	Thiobacillus	920	None
819	Effect of Dissolved Oxygen Concentration on the Microbiologically Influenced Corrosion of Q235 Carbon Steel by Halophilic Archaeon Natronorubrum tibetense	10.3389/fmicb.2019.00844	6495067	31073296	Halophilic Archaeon	29295	None
820	Effect of Dissolved Oxygen Concentration on the Microbiologically Influenced Corrosion of Q235 Carbon Steel by Halophilic Archaeon Natronorubrum tibetense	10.3389/fmicb.2019.00844	6495067	31073296	Halophilic Archaeon	29295	None
821	Effect of Dissolved Oxygen Concentration on the Microbiologically Influenced Corrosion of Q235 Carbon Steel by Halophilic Archaeon Natronorubrum tibetense	10.3389/fmicb.2019.00844	6495067	31073296	Halophilic Archaeon	29295	None
822	Effect of Dissolved Oxygen Concentration on the Microbiologically Influenced Corrosion of Q235 Carbon Steel by Halophilic Archaeon Natronorubrum tibetense	10.3389/fmicb.2019.00844	6495067	31073296	None	None	None
823	Effect of Dissolved Oxygen Concentration on the Microbiologically Influenced Corrosion of Q235 Carbon Steel by Halophilic Archaeon Natronorubrum tibetense	10.3389/fmicb.2019.00844	6495067	31073296	methanogenic	1903525	None
824	Effect of Dissolved Oxygen Concentration on the Microbiologically Influenced Corrosion of Q235 Carbon Steel by Halophilic Archaeon Natronorubrum tibetense	10.3389/fmicb.2019.00844	6495067	31073296	N. tibetense	63128	None
825	Effect of Dissolved Oxygen Concentration on the Microbiologically Influenced Corrosion of Q235 Carbon Steel by Halophilic Archaeon Natronorubrum tibetense	10.3389/fmicb.2019.00844	6495067	31073296	N. tibetense	63128	None
826	Effect of Dissolved Oxygen Concentration on the Microbiologically Influenced Corrosion of Q235 Carbon Steel by Halophilic Archaeon Natronorubrum tibetense	10.3389/fmicb.2019.00844	6495067	31073296	Escherichia coli	562	None
827	Effect of Dissolved Oxygen Concentration on the Microbiologically Influenced Corrosion of Q235 Carbon Steel by Halophilic Archaeon Natronorubrum tibetense	10.3389/fmicb.2019.00844	6495067	31073296	Pseudomonas aeruginosa	287	None
828	Effect of Dissolved Oxygen Concentration on the Microbiologically Influenced Corrosion of Q235 Carbon Steel by Halophilic Archaeon Natronorubrum tibetense	10.3389/fmicb.2019.00844	6495067	31073296	Bacillus sp	1409	None
829	Effect of Dissolved Oxygen Concentration on the Microbiologically Influenced Corrosion of Q235 Carbon Steel by Halophilic Archaeon Natronorubrum tibetense	10.3389/fmicb.2019.00844	6495067	31073296	Halanaerobium sp	1895664	None
830	Effect of Dissolved Oxygen Concentration on the Microbiologically Influenced Corrosion of Q235 Carbon Steel by Halophilic Archaeon Natronorubrum tibetense	10.3389/fmicb.2019.00844	6495067	31073296	halophilic archaeon	29295	None
831	Effect of Dissolved Oxygen Concentration on the Microbiologically Influenced Corrosion of Q235 Carbon Steel by Halophilic Archaeon Natronorubrum tibetense	10.3389/fmicb.2019.00844	6495067	31073296	halophilic archaeon	29295	None
832	Effect of Dissolved Oxygen Concentration on the Microbiologically Influenced Corrosion of Q235 Carbon Steel by Halophilic Archaeon Natronorubrum tibetense	10.3389/fmicb.2019.00844	6495067	31073296	halophilic archaeon	29295	None
833	Effect of Dissolved Oxygen Concentration on the Microbiologically Influenced Corrosion of Q235 Carbon Steel by Halophilic Archaeon Natronorubrum tibetense	10.3389/fmicb.2019.00844	6495067	31073296	Natribaculum longum	1419051	None
834	Effect of Dissolved Oxygen Concentration on the Microbiologically Influenced Corrosion of Q235 Carbon Steel by Halophilic Archaeon Natronorubrum tibetense	10.3389/fmicb.2019.00844	6495067	31073296	Vibrio neocaledonicus	1208308	None
835	Effect of Dissolved Oxygen Concentration on the Microbiologically Influenced Corrosion of Q235 Carbon Steel by Halophilic Archaeon Natronorubrum tibetense	10.3389/fmicb.2019.00844	6495067	31073296	Aspergillus niger	5061	None
836	In situ Linkage of Fungal and Bacterial Proliferation to Microbiologically Influenced Corrosion in B20 Biodiesel Storage Tanks	10.3389/fmicb.2020.00167	7055474	32174893	yeasts	4932	None	SSU rRNA	Yes
837	In situ Linkage of Fungal and Bacterial Proliferation to Microbiologically Influenced Corrosion in B20 Biodiesel Storage Tanks	10.3389/fmicb.2020.00167	7055474	32174893	yeasts	4932	None
838	In situ Linkage of Fungal and Bacterial Proliferation to Microbiologically Influenced Corrosion in B20 Biodiesel Storage Tanks	10.3389/fmicb.2020.00167	7055474	32174893	None	None	None
839	In situ Linkage of Fungal and Bacterial Proliferation to Microbiologically Influenced Corrosion in B20 Biodiesel Storage Tanks	10.3389/fmicb.2020.00167	7055474	32174893	E. coli	562	None
840	In situ Linkage of Fungal and Bacterial Proliferation to Microbiologically Influenced Corrosion in B20 Biodiesel Storage Tanks	10.3389/fmicb.2020.00167	7055474	32174893	Mariprofundus sp	1871319	None
841	In situ Linkage of Fungal and Bacterial Proliferation to Microbiologically Influenced Corrosion in B20 Biodiesel Storage Tanks	10.3389/fmicb.2020.00167	7055474	32174893	Byssochlamys sp	1880989	None
842	In situ Linkage of Fungal and Bacterial Proliferation to Microbiologically Influenced Corrosion in B20 Biodiesel Storage Tanks	10.3389/fmicb.2020.00167	7055474	32174893	Byssochlamys sp	1880989	None
843	In situ Linkage of Fungal and Bacterial Proliferation to Microbiologically Influenced Corrosion in B20 Biodiesel Storage Tanks	10.3389/fmicb.2020.00167	7055474	32174893	Byssochlamys sp	1880989	None
844	In situ Linkage of Fungal and Bacterial Proliferation to Microbiologically Influenced Corrosion in B20 Biodiesel Storage Tanks	10.3389/fmicb.2020.00167	7055474	32174893	Nitrospirillum	765888	None
845	In situ Linkage of Fungal and Bacterial Proliferation to Microbiologically Influenced Corrosion in B20 Biodiesel Storage Tanks	10.3389/fmicb.2020.00167	7055474	32174893	Nitrospirillum	765888	None
846	In situ Linkage of Fungal and Bacterial Proliferation to Microbiologically Influenced Corrosion in B20 Biodiesel Storage Tanks	10.3389/fmicb.2020.00167	7055474	32174893	Caproiciproducens	642589	None
847	In situ Linkage of Fungal and Bacterial Proliferation to Microbiologically Influenced Corrosion in B20 Biodiesel Storage Tanks	10.3389/fmicb.2020.00167	7055474	32174893	Caproiciproducens	642589	None
848	In situ Linkage of Fungal and Bacterial Proliferation to Microbiologically Influenced Corrosion in B20 Biodiesel Storage Tanks	10.3389/fmicb.2020.00167	7055474	32174893	Gluconacetobacter	1935994	None
849	In situ Linkage of Fungal and Bacterial Proliferation to Microbiologically Influenced Corrosion in B20 Biodiesel Storage Tanks	10.3389/fmicb.2020.00167	7055474	32174893	Byssochlamys	1880989	None
850	In situ Linkage of Fungal and Bacterial Proliferation to Microbiologically Influenced Corrosion in B20 Biodiesel Storage Tanks	10.3389/fmicb.2020.00167	7055474	32174893	Byssochlamys	1880989	None
851	In situ Linkage of Fungal and Bacterial Proliferation to Microbiologically Influenced Corrosion in B20 Biodiesel Storage Tanks	10.3389/fmicb.2020.00167	7055474	32174893	Byssochlamys	1880989	None
852	In situ Linkage of Fungal and Bacterial Proliferation to Microbiologically Influenced Corrosion in B20 Biodiesel Storage Tanks	10.3389/fmicb.2020.00167	7055474	32174893	Unclassified	41293	None
853	In situ Linkage of Fungal and Bacterial Proliferation to Microbiologically Influenced Corrosion in B20 Biodiesel Storage Tanks	10.3389/fmicb.2020.00167	7055474	32174893	activated sludge	942017	None
854	In situ Linkage of Fungal and Bacterial Proliferation to Microbiologically Influenced Corrosion in B20 Biodiesel Storage Tanks	10.3389/fmicb.2020.00167	7055474	32174893	soybean	3847	None
855	In situ Linkage of Fungal and Bacterial Proliferation to Microbiologically Influenced Corrosion in B20 Biodiesel Storage Tanks	10.3389/fmicb.2020.00167	7055474	32174893	Moniliella wahieum	2020907	None
856	In situ Linkage of Fungal and Bacterial Proliferation to Microbiologically Influenced Corrosion in B20 Biodiesel Storage Tanks	10.3389/fmicb.2020.00167	7055474	32174893	Pf-5	220664	None
857	In situ Linkage of Fungal and Bacterial Proliferation to Microbiologically Influenced Corrosion in B20 Biodiesel Storage Tanks	10.3389/fmicb.2020.00167	7055474	32174893	Aspergillus niger	5061	None
858	In situ Linkage of Fungal and Bacterial Proliferation to Microbiologically Influenced Corrosion in B20 Biodiesel Storage Tanks	10.3389/fmicb.2020.00167	7055474	32174893	Alcanivorax borkumensis SK2	393595	None
859	In situ Linkage of Fungal and Bacterial Proliferation to Microbiologically Influenced Corrosion in B20 Biodiesel Storage Tanks	10.3389/fmicb.2020.00167	7055474	32174893	paecilomyces lilacinus	33203	None
860	In situ Linkage of Fungal and Bacterial Proliferation to Microbiologically Influenced Corrosion in B20 Biodiesel Storage Tanks	10.3389/fmicb.2020.00167	7055474	32174893	Gluconacetobacter asukensis	1017181	None
861	In situ Linkage of Fungal and Bacterial Proliferation to Microbiologically Influenced Corrosion in B20 Biodiesel Storage Tanks	10.3389/fmicb.2020.00167	7055474	32174893	Byssochlamys nivea	5093	None
862	Temporary Inhibition of the Corrosion of AZ31B Magnesium Alloy by Formation of Bacillus subtilis Biofilm in Artificial Seawater	10.3390/ma12030523	6384576	30744166	Bacillus subtilis	1423	None
863	Temporary Inhibition of the Corrosion of AZ31B Magnesium Alloy by Formation of Bacillus subtilis Biofilm in Artificial Seawater	10.3390/ma12030523	6384576	30744166	Bacillus subtilis	1423	None
864	Temporary Inhibition of the Corrosion of AZ31B Magnesium Alloy by Formation of Bacillus subtilis Biofilm in Artificial Seawater	10.3390/ma12030523	6384576	30744166	Bacillus subtilis	1423	None
865	Temporary Inhibition of the Corrosion of AZ31B Magnesium Alloy by Formation of Bacillus subtilis Biofilm in Artificial Seawater	10.3390/ma12030523	6384576	30744166	Bacillus subtilis	1423	None
866	Temporary Inhibition of the Corrosion of AZ31B Magnesium Alloy by Formation of Bacillus subtilis Biofilm in Artificial Seawater	10.3390/ma12030523	6384576	30744166	Bacillus subtilis	1423	None
867	Temporary Inhibition of the Corrosion of AZ31B Magnesium Alloy by Formation of Bacillus subtilis Biofilm in Artificial Seawater	10.3390/ma12030523	6384576	30744166	Bacillus subtilis	1423	None
868	Temporary Inhibition of the Corrosion of AZ31B Magnesium Alloy by Formation of Bacillus subtilis Biofilm in Artificial Seawater	10.3390/ma12030523	6384576	30744166	Pseudomonas aeruginosa	287	None
869	Temporary Inhibition of the Corrosion of AZ31B Magnesium Alloy by Formation of Bacillus subtilis Biofilm in Artificial Seawater	10.3390/ma12030523	6384576	30744166	None	None	None
870	Temporary Inhibition of the Corrosion of AZ31B Magnesium Alloy by Formation of Bacillus subtilis Biofilm in Artificial Seawater	10.3390/ma12030523	6384576	30744166	B. subtilis	1423	None
871	Temporary Inhibition of the Corrosion of AZ31B Magnesium Alloy by Formation of Bacillus subtilis Biofilm in Artificial Seawater	10.3390/ma12030523	6384576	30744166	B. subtilis	1423	None
872	Temporary Inhibition of the Corrosion of AZ31B Magnesium Alloy by Formation of Bacillus subtilis Biofilm in Artificial Seawater	10.3390/ma12030523	6384576	30744166	B. subtilis	1423	None
873	Temporary Inhibition of the Corrosion of AZ31B Magnesium Alloy by Formation of Bacillus subtilis Biofilm in Artificial Seawater	10.3390/ma12030523	6384576	30744166	B. subtilis	1423	None
874	Temporary Inhibition of the Corrosion of AZ31B Magnesium Alloy by Formation of Bacillus subtilis Biofilm in Artificial Seawater	10.3390/ma12030523	6384576	30744166	B. subtilis	1423	None
875	Temporary Inhibition of the Corrosion of AZ31B Magnesium Alloy by Formation of Bacillus subtilis Biofilm in Artificial Seawater	10.3390/ma12030523	6384576	30744166	B. subtilis	1423	None
876	Temporary Inhibition of the Corrosion of AZ31B Magnesium Alloy by Formation of Bacillus subtilis Biofilm in Artificial Seawater	10.3390/ma12030523	6384576	30744166	B. subtilis	1423	None
877	Temporary Inhibition of the Corrosion of AZ31B Magnesium Alloy by Formation of Bacillus subtilis Biofilm in Artificial Seawater	10.3390/ma12030523	6384576	30744166	B. subtilis	1423	None
878	Temporary Inhibition of the Corrosion of AZ31B Magnesium Alloy by Formation of Bacillus subtilis Biofilm in Artificial Seawater	10.3390/ma12030523	6384576	30744166	B. subtilis	1423	None
879	Temporary Inhibition of the Corrosion of AZ31B Magnesium Alloy by Formation of Bacillus subtilis Biofilm in Artificial Seawater	10.3390/ma12030523	6384576	30744166	B. subtilis	1423	None
880	Temporary Inhibition of the Corrosion of AZ31B Magnesium Alloy by Formation of Bacillus subtilis Biofilm in Artificial Seawater	10.3390/ma12030523	6384576	30744166	B. subtilis	1423	None
881	Temporary Inhibition of the Corrosion of AZ31B Magnesium Alloy by Formation of Bacillus subtilis Biofilm in Artificial Seawater	10.3390/ma12030523	6384576	30744166	B. subtilis	1423	None
882	Temporary Inhibition of the Corrosion of AZ31B Magnesium Alloy by Formation of Bacillus subtilis Biofilm in Artificial Seawater	10.3390/ma12030523	6384576	30744166	SO4: 1	1368592	None
883	Temporary Inhibition of the Corrosion of AZ31B Magnesium Alloy by Formation of Bacillus subtilis Biofilm in Artificial Seawater	10.3390/ma12030523	6384576	30744166	mm3	526971	None
884	Temporary Inhibition of the Corrosion of AZ31B Magnesium Alloy by Formation of Bacillus subtilis Biofilm in Artificial Seawater	10.3390/ma12030523	6384576	30744166	B. subtilis	1423	None
885	Temporary Inhibition of the Corrosion of AZ31B Magnesium Alloy by Formation of Bacillus subtilis Biofilm in Artificial Seawater	10.3390/ma12030523	6384576	30744166	B. subtilis	1423	None
886	Temporary Inhibition of the Corrosion of AZ31B Magnesium Alloy by Formation of Bacillus subtilis Biofilm in Artificial Seawater	10.3390/ma12030523	6384576	30744166	B. subtilis	1423	None
887	Temporary Inhibition of the Corrosion of AZ31B Magnesium Alloy by Formation of Bacillus subtilis Biofilm in Artificial Seawater	10.3390/ma12030523	6384576	30744166	B. subtilis	1423	None
888	Temporary Inhibition of the Corrosion of AZ31B Magnesium Alloy by Formation of Bacillus subtilis Biofilm in Artificial Seawater	10.3390/ma12030523	6384576	30744166	B. subtilis	1423	None
889	Temporary Inhibition of the Corrosion of AZ31B Magnesium Alloy by Formation of Bacillus subtilis Biofilm in Artificial Seawater	10.3390/ma12030523	6384576	30744166	B. subtilis	1423	None
890	Temporary Inhibition of the Corrosion of AZ31B Magnesium Alloy by Formation of Bacillus subtilis Biofilm in Artificial Seawater	10.3390/ma12030523	6384576	30744166	B. subtilis	1423	None
891	Temporary Inhibition of the Corrosion of AZ31B Magnesium Alloy by Formation of Bacillus subtilis Biofilm in Artificial Seawater	10.3390/ma12030523	6384576	30744166	B. subtilis	1423	None
892	Temporary Inhibition of the Corrosion of AZ31B Magnesium Alloy by Formation of Bacillus subtilis Biofilm in Artificial Seawater	10.3390/ma12030523	6384576	30744166	B. subtilis	1423	None
893	Temporary Inhibition of the Corrosion of AZ31B Magnesium Alloy by Formation of Bacillus subtilis Biofilm in Artificial Seawater	10.3390/ma12030523	6384576	30744166	B. subtilis	1423	None
894	Temporary Inhibition of the Corrosion of AZ31B Magnesium Alloy by Formation of Bacillus subtilis Biofilm in Artificial Seawater	10.3390/ma12030523	6384576	30744166	B. subtilis	1423	None
895	Temporary Inhibition of the Corrosion of AZ31B Magnesium Alloy by Formation of Bacillus subtilis Biofilm in Artificial Seawater	10.3390/ma12030523	6384576	30744166	B. subtilis	1423	None
896	Temporary Inhibition of the Corrosion of AZ31B Magnesium Alloy by Formation of Bacillus subtilis Biofilm in Artificial Seawater	10.3390/ma12030523	6384576	30744166	Bacillus cereus	1396	None
897	Temporary Inhibition of the Corrosion of AZ31B Magnesium Alloy by Formation of Bacillus subtilis Biofilm in Artificial Seawater	10.3390/ma12030523	6384576	30744166	Streptococcus Sanguis	1305	None
898	Temporary Inhibition of the Corrosion of AZ31B Magnesium Alloy by Formation of Bacillus subtilis Biofilm in Artificial Seawater	10.3390/ma12030523	6384576	30744166	Pseudoalteromonas lipolytica	570156	None
899	Temporary Inhibition of the Corrosion of AZ31B Magnesium Alloy by Formation of Bacillus subtilis Biofilm in Artificial Seawater	10.3390/ma12030523	6384576	30744166	Desulfovibrio vulgaris	881	None
900	Temporary Inhibition of the Corrosion of AZ31B Magnesium Alloy by Formation of Bacillus subtilis Biofilm in Artificial Seawater	10.3390/ma12030523	6384576	30744166	Bacillus	1409	None
901	Temporary Inhibition of the Corrosion of AZ31B Magnesium Alloy by Formation of Bacillus subtilis Biofilm in Artificial Seawater	10.3390/ma12030523	6384576	30744166	Bacillus	1409	None
902	Temporary Inhibition of the Corrosion of AZ31B Magnesium Alloy by Formation of Bacillus subtilis Biofilm in Artificial Seawater	10.3390/ma12030523	6384576	30744166	Staphylococcus aureus	1280	None
903	Temporary Inhibition of the Corrosion of AZ31B Magnesium Alloy by Formation of Bacillus subtilis Biofilm in Artificial Seawater	10.3390/ma12030523	6384576	30744166	Trichoderma harzianum	5544	None
904	Temporary Inhibition of the Corrosion of AZ31B Magnesium Alloy by Formation of Bacillus subtilis Biofilm in Artificial Seawater	10.3390/ma12030523	6384576	30744166	Aspergillus niger	5061	None
905	Temporary Inhibition of the Corrosion of AZ31B Magnesium Alloy by Formation of Bacillus subtilis Biofilm in Artificial Seawater	10.3390/ma12030523	6384576	30744166	Vibrio neocaledonicus	1208308	None
906	Temporary Inhibition of the Corrosion of AZ31B Magnesium Alloy by Formation of Bacillus subtilis Biofilm in Artificial Seawater	10.3390/ma12030523	6384576	30744166	Aeromonas eucrenophila	649	None
907	Methanogens predominate in natural corrosion protective layers on metal sheet piles	10.1038/s41598-017-11244-7	5605657	28928457	None	None	None
908	Methanogens predominate in natural corrosion protective layers on metal sheet piles	10.1038/s41598-017-11244-7	5605657	28928457	Nitrospira	42253	None
909	Methanogens predominate in natural corrosion protective layers on metal sheet piles	10.1038/s41598-017-11244-7	5605657	28928457	Nitrospira	42253	None
910	Methanogens predominate in natural corrosion protective layers on metal sheet piles	10.1038/s41598-017-11244-7	5605657	28928457	Nitrospira	42253	None
911	Methanogens predominate in natural corrosion protective layers on metal sheet piles	10.1038/s41598-017-11244-7	5605657	28928457	red box	1226038	None
912	Methanogens predominate in natural corrosion protective layers on metal sheet piles	10.1038/s41598-017-11244-7	5605657	28928457	Methanobacterium	2171	None
913	Methanogens predominate in natural corrosion protective layers on metal sheet piles	10.1038/s41598-017-11244-7	5605657	28928457	Methanobacterium	2171	None
914	Methanogens predominate in natural corrosion protective layers on metal sheet piles	10.1038/s41598-017-11244-7	5605657	28928457	Methanobacterium	2171	None
915	Methanogens predominate in natural corrosion protective layers on metal sheet piles	10.1038/s41598-017-11244-7	5605657	28928457	Methanobacterium	2171	None
916	Methanogens predominate in natural corrosion protective layers on metal sheet piles	10.1038/s41598-017-11244-7	5605657	28928457	Vibrio neocaledonicus	1208308	None
917	Methanogens predominate in natural corrosion protective layers on metal sheet piles	10.1038/s41598-017-11244-7	5605657	28928457	metagenome	256318	None
918	Methanogens predominate in natural corrosion protective layers on metal sheet piles	10.1038/s41598-017-11244-7	5605657	28928457	Beauveria bassiana	176275	None
919	Methanogens predominate in natural corrosion protective layers on metal sheet piles	10.1038/s41598-017-11244-7	5605657	28928457	Prolixibacter sp. strain	1541063	None
920	High-Resolution Microbial Community Succession of Microbially Induced Concrete Corrosion in Working Sanitary Manholes	10.1371/journal.pone.0116400	4352008	25748024	None	None	None
921	High-Resolution Microbial Community Succession of Microbially Induced Concrete Corrosion in Working Sanitary Manholes	10.1371/journal.pone.0116400	4352008	25748024	Acidithiobacillus	930	None
922	High-Resolution Microbial Community Succession of Microbially Induced Concrete Corrosion in Working Sanitary Manholes	10.1371/journal.pone.0116400	4352008	25748024	Acidithiobacillus	930	None
923	High-Resolution Microbial Community Succession of Microbially Induced Concrete Corrosion in Working Sanitary Manholes	10.1371/journal.pone.0116400	4352008	25748024	Acidithiobacillus	930	None
924	High-Resolution Microbial Community Succession of Microbially Induced Concrete Corrosion in Working Sanitary Manholes	10.1371/journal.pone.0116400	4352008	25748024	SINA	647292	None
925	High-Resolution Microbial Community Succession of Microbially Induced Concrete Corrosion in Working Sanitary Manholes	10.1371/journal.pone.0116400	4352008	25748024	bovine	9913	None
926	High-Resolution Microbial Community Succession of Microbially Induced Concrete Corrosion in Working Sanitary Manholes	10.1371/journal.pone.0116400	4352008	25748024	Acidithiobacillus	930	None
927	High-Resolution Microbial Community Succession of Microbially Induced Concrete Corrosion in Working Sanitary Manholes	10.1371/journal.pone.0116400	4352008	25748024	Acidithiobacillus	930	None
928	High-Resolution Microbial Community Succession of Microbially Induced Concrete Corrosion in Working Sanitary Manholes	10.1371/journal.pone.0116400	4352008	25748024	Acidithiobacillus	930	None
929	High-Resolution Microbial Community Succession of Microbially Induced Concrete Corrosion in Working Sanitary Manholes	10.1371/journal.pone.0116400	4352008	25748024	Ochrobactrum	529	None
930	High-Resolution Microbial Community Succession of Microbially Induced Concrete Corrosion in Working Sanitary Manholes	10.1371/journal.pone.0116400	4352008	25748024	Ochrobactrum	529	None
931	High-Resolution Microbial Community Succession of Microbially Induced Concrete Corrosion in Working Sanitary Manholes	10.1371/journal.pone.0116400	4352008	25748024	Acidithiobacillus	930	None
932	High-Resolution Microbial Community Succession of Microbially Induced Concrete Corrosion in Working Sanitary Manholes	10.1371/journal.pone.0116400	4352008	25748024	Acidithiobacillus	930	None
933	High-Resolution Microbial Community Succession of Microbially Induced Concrete Corrosion in Working Sanitary Manholes	10.1371/journal.pone.0116400	4352008	25748024	Acidithiobacillus	930	None
934	High-Resolution Microbial Community Succession of Microbially Induced Concrete Corrosion in Working Sanitary Manholes	10.1371/journal.pone.0116400	4352008	25748024	activated sludge	942017	None
935	High-Resolution Microbial Community Succession of Microbially Induced Concrete Corrosion in Working Sanitary Manholes	10.1371/journal.pone.0116400	4352008	25748024	Metagenome	256318	None
936	High-Resolution Microbial Community Succession of Microbially Induced Concrete Corrosion in Working Sanitary Manholes	10.1371/journal.pone.0116400	4352008	25748024	gut microbiome	749906	None
937	High-Resolution Microbial Community Succession of Microbially Induced Concrete Corrosion in Working Sanitary Manholes	10.1371/journal.pone.0116400	4352008	25748024	Staphylococcus aureus	1280	None
938	High-Resolution Microbial Community Succession of Microbially Induced Concrete Corrosion in Working Sanitary Manholes	10.1371/journal.pone.0116400	4352008	25748024	human	9606	None
939	High-Resolution Microbial Community Succession of Microbially Induced Concrete Corrosion in Working Sanitary Manholes	10.1371/journal.pone.0116400	4352008	25748024	Ochrobactrum	529	None
940	High-Resolution Microbial Community Succession of Microbially Induced Concrete Corrosion in Working Sanitary Manholes	10.1371/journal.pone.0116400	4352008	25748024	Ochrobactrum	529	None
0	Prokaryotic community structure and sulfate reducer activity in water from high-temperature oil reservoirs with and without nitrate treatment.	75(22) 7086-96. doi:10.1128/AEM.01123-09	PMC2786513	19801479	None	None	None	dsrAB	Yes	dissimilatory (bi)sulfite reductase
1	Prokaryotic community structure and sulfate reducer activity in water from high-temperature oil reservoirs with and without nitrate treatment.	75(22) 7086-96. doi:10.1128/AEM.01123-09	PMC2786513	19801479	None	None	None	dsrA	Yes	dissimilatory (bi)sulfite reductase
2	Prokaryotic community structure and sulfate reducer activity in water from high-temperature oil reservoirs with and without nitrate treatment.	75(22) 7086-96. doi:10.1128/AEM.01123-09	PMC2786513	19801479	None	None	None	dsrB	Yes	dissimilatory (bi)sulfite reductase
3	Prokaryotic community structure and sulfate reducer activity in water from high-temperature oil reservoirs with and without nitrate treatment.	75(22) 7086-96. doi:10.1128/AEM.01123-09	PMC2786513	19801479	None	None	None	Dan60	Yes
4	Prokaryotic community structure and sulfate reducer activity in water from high-temperature oil reservoirs with and without nitrate treatment.	75(22) 7086-96. doi:10.1128/AEM.01123-09	PMC2786513	19801479	None	None	None	Dan60S	Yes
5	Prokaryotic community structure and sulfate reducer activity in water from high-temperature oil reservoirs with and without nitrate treatment.	75(22) 7086-96. doi:10.1128/AEM.01123-09	PMC2786513	19801479	None	None	None	Dan80S	Yes
6	Antagonistic activity of Bacillus sp. obtained from an Algerian oilfield and chemical biocide THPS against sulfate-reducing bacteria consortium inducing corrosion in the oil industry.	38(3) 391-404. doi:10.1007/s10295-010-0887-2	None	20949304	Bacillus sp	1409	None
7	Antagonistic activity of Bacillus sp. obtained from an Algerian oilfield and chemical biocide THPS against sulfate-reducing bacteria consortium inducing corrosion in the oil industry.	38(3) 391-404. doi:10.1007/s10295-010-0887-2	None	20949304	Bacillus str	508880	None
8	Metagenomic Analysis Indicates Epsilonproteobacteria as a Potential Cause of Microbial Corrosion in Pipelines Injected with Bisulfite.	728. doi:10.3389/fmicb.2016.00028	PMC4729907	26858705	None	None	None	hynL	Yes	codes for [Ni-Fe] hydrogenase
9	Metagenomic Analysis Indicates Epsilonproteobacteria as a Potential Cause of Microbial Corrosion in Pipelines Injected with Bisulfite.	728. doi:10.3389/fmicb.2016.00028	PMC4729907	26858705	metagenome	256318	None	hydnL	Yes	codes for [Fe-Fe] hydrogenase
10	Metagenomic Analysis Indicates Epsilonproteobacteria as a Potential Cause of Microbial Corrosion in Pipelines Injected with Bisulfite.	728. doi:10.3389/fmicb.2016.00028	PMC4729907	26858705	None	None	None	rpoB	Yes	house keeping genes
11	Key Metabolites and Mechanistic Changes for Salt Tolerance in an Experimentally Evolved Sulfate-Reducing Bacterium, Desulfovibrio vulgaris.	8(6). doi:10.1128/mBio.01780-17	PMC5686539	29138306	Desulfovibrio vulgaris	881	None	DVU0597	Yes	Regulatory protein lyts
12	Key Metabolites and Mechanistic Changes for Salt Tolerance in an Experimentally Evolved Sulfate-Reducing Bacterium, Desulfovibrio vulgaris.	8(6). doi:10.1128/mBio.01780-17	PMC5686539	29138306	D. vulgaris Hildenborough	882	None	DVU1204		Metabolism
13	Key Metabolites and Mechanistic Changes for Salt Tolerance in an Experimentally Evolved Sulfate-Reducing Bacterium, Desulfovibrio vulgaris.	8(6). doi:10.1128/mBio.01780-18	PMC5686540	29138307	D. vulgaris Hildenborough	883	None	DVU2571	Yes	Ferrous iron transportation
14	Key Metabolites and Mechanistic Changes for Salt Tolerance in an Experimentally Evolved Sulfate-Reducing Bacterium, Desulfovibrio vulgaris.	8(6). doi:10.1128/mBio.01780-19	PMC5686541	29138308	D. vulgaris Hildenborough	884	None	DVU0071	Yes	replication
15	Key Metabolites and Mechanistic Changes for Salt Tolerance in an Experimentally Evolved Sulfate-Reducing Bacterium, Desulfovibrio vulgaris.	8(6). doi:10.1128/mBio.01780-20	PMC5686542	29138309	D. vulgaris Hildenborough	885	None	DVU_tRNA_Leu-3	Yes	Translation
16	Key Metabolites and Mechanistic Changes for Salt Tolerance in an Experimentally Evolved Sulfate-Reducing Bacterium, Desulfovibrio vulgaris.	8(6). doi:10.1128/mBio.01780-21	PMC5686543	29138310	D. vulgaris Hildenborough	886	None	DVU1530		Metallo-beta-lactamase
17	Key Metabolites and Mechanistic Changes for Salt Tolerance in an Experimentally Evolved Sulfate-Reducing Bacterium, Desulfovibrio vulgaris.	8(6). doi:10.1128/mBio.01780-22	PMC5686544	29138311	D. vulgaris Hildenborough	887	None	DVU1654		Phage integrase site-specific recombinase
18	Key Metabolites and Mechanistic Changes for Salt Tolerance in an Experimentally Evolved Sulfate-Reducing Bacterium, Desulfovibrio vulgaris.	8(6). doi:10.1128/mBio.01780-23	PMC5686545	29138312	D. vulgaris Hildenborough	888	None	DVU1754		Hypothetical protein
19	Key Metabolites and Mechanistic Changes for Salt Tolerance in an Experimentally Evolved Sulfate-Reducing Bacterium, Desulfovibrio vulgaris.	8(6). doi:10.1128/mBio.01780-24	PMC5686546	29138313	D. vulgaris Hildenborough	889	None	DVU2582	Yes	TetR family transcriptional regulator
20	Key Metabolites and Mechanistic Changes for Salt Tolerance in an Experimentally Evolved Sulfate-Reducing Bacterium, Desulfovibrio vulgaris.	8(6). doi:10.1128/mBio.01780-25	PMC5686547	29138314	D. vulgaris Hildenborough	890	None	DVU3151	Yes	tRNA-modifying protein
21	Key Metabolites and Mechanistic Changes for Salt Tolerance in an Experimentally Evolved Sulfate-Reducing Bacterium, Desulfovibrio vulgaris.	8(6). doi:10.1128/mBio.01780-26	PMC5686548	29138315	D. vulgaris Hildenborough	891	None	DVU0013		Sensory box histidine kinase
22	Key Metabolites and Mechanistic Changes for Salt Tolerance in an Experimentally Evolved Sulfate-Reducing Bacterium, Desulfovibrio vulgaris.	8(6). doi:10.1128/mBio.01780-27	PMC5686549	29138316	D. vulgaris Hildenborough	892	None	lyts		Regulatory protein
23	Key Metabolites and Mechanistic Changes for Salt Tolerance in an Experimentally Evolved Sulfate-Reducing Bacterium, Desulfovibrio vulgaris.	8(6). doi:10.1128/mBio.01780-28	PMC5686550	29138317	D. vulgaris Hildenborough	893	None	fur	Yes	Ferric uptake regulator
24	Key Metabolites and Mechanistic Changes for Salt Tolerance in an Experimentally Evolved Sulfate-Reducing Bacterium, Desulfovibrio vulgaris.	8(6). doi:10.1128/mBio.01780-29	PMC5686551	29138318	D. vulgaris Hildenborough	894	None	DVU1862		Diguanylate cyclase
25	Key Metabolites and Mechanistic Changes for Salt Tolerance in an Experimentally Evolved Sulfate-Reducing Bacterium, Desulfovibrio vulgaris.	8(6). doi:10.1128/mBio.01780-30	PMC5686552	29138319	D. vulgaris Hildenborough	895	None	DVU1838	Yes	Thioredoxin-disulfide reductase
26	Key Metabolites and Mechanistic Changes for Salt Tolerance in an Experimentally Evolved Sulfate-Reducing Bacterium, Desulfovibrio vulgaris.	8(6). doi:10.1128/mBio.01780-31	PMC5686553	29138320	D. vulgaris Hildenborough	896	None	ntrC1		dependent transcriptional regulator/ response regulator
27	Key Metabolites and Mechanistic Changes for Salt Tolerance in an Experimentally Evolved Sulfate-Reducing Bacterium, Desulfovibrio vulgaris.	8(6). doi:10.1128/mBio.01780-32	PMC5686554	29138321	D. vulgaris Hildenborough	897	None	ptsl		phosphoenol-pyruvate protein phospho-transferase
28	Key Metabolites and Mechanistic Changes for Salt Tolerance in an Experimentally Evolved Sulfate-Reducing Bacterium, Desulfovibrio vulgaris.	8(6). doi:10.1128/mBio.01780-33	PMC5686555	29138322	D. vulgaris Hildenborough	898	None	fabF		3-Oxoacyl-ACP synthase
29	Key Metabolites and Mechanistic Changes for Salt Tolerance in an Experimentally Evolved Sulfate-Reducing Bacterium, Desulfovibrio vulgaris.	8(6). doi:10.1128/mBio.01780-34	PMC5686556	29138323	D. vulgaris Hildenborough	899	None	DVU1260		Outer membrane protein P1
30	Key Metabolites and Mechanistic Changes for Salt Tolerance in an Experimentally Evolved Sulfate-Reducing Bacterium, Desulfovibrio vulgaris.	8(6). doi:10.1128/mBio.01780-35	PMC5686557	29138324	D. vulgaris Hildenborough	900	None	selGGPS		Geranyl-geranyl diphosphate synthase
31	Key Metabolites and Mechanistic Changes for Salt Tolerance in an Experimentally Evolved Sulfate-Reducing Bacterium, Desulfovibrio vulgaris.	8(6). doi:10.1128/mBio.01780-36	PMC5686558	29138325	D. vulgaris Hildenborough	901	None	opuBB		Glycine/ betaine/L-proline ABC transporter
32	Key Metabolites and Mechanistic Changes for Salt Tolerance in an Experimentally Evolved Sulfate-Reducing Bacterium, Desulfovibrio vulgaris.	8(6). doi:10.1128/mBio.01780-37	PMC5686559	29138326	D. vulgaris Hildenborough	902	None	adh	Yes	Iron-containing alcohol dehydrogenase
33	Key Metabolites and Mechanistic Changes for Salt Tolerance in an Experimentally Evolved Sulfate-Reducing Bacterium, Desulfovibrio vulgaris.	8(6). doi:10.1128/mBio.01780-38	PMC5686560	29138327	D. vulgaris Hildenborough	903	None	feoB	Yes	Ferrous iron transport protein B
34	Key Metabolites and Mechanistic Changes for Salt Tolerance in an Experimentally Evolved Sulfate-Reducing Bacterium, Desulfovibrio vulgaris.	8(6). doi:10.1128/mBio.01780-39	PMC5686561	29138328	D. vulgaris Hildenborough	904	None	pstB2		Phosphate ABC transporter ATP-binding protein
35	Key Metabolites and Mechanistic Changes for Salt Tolerance in an Experimentally Evolved Sulfate-Reducing Bacterium, Desulfovibrio vulgaris.	8(6). doi:10.1128/mBio.01780-17	PMC5686539	29138306	Desulfovibrio vulgaris	881	None	DVU0484		ABC transporter ATP-binding protein
36	Key Metabolites and Mechanistic Changes for Salt Tolerance in an Experimentally Evolved Sulfate-Reducing Bacterium, Desulfovibrio vulgaris.	8(6). doi:10.1128/mBio.01780-17	PMC5686539	29138306	D. vulgaris Hildenborough	882	None	DVU1663		Permease
37	Microbial community structure in deep natural gas-bearing aquifers subjected to sulfate-containing fluid injection.	127(1):45-51. doi: 10.1016/j.jbiosc.2018.06.013. Epub	None	30082219	None	None	None	dsr	Yes	dissimilatory (bi)sulfite reductase
38	Microbial community structure in deep natural gas-bearing aquifers subjected to sulfate-containing fluid injection.	127(1):45-51. doi: 10.1016/j.jbiosc.2018.06.013. Epub	None	30082220	None	None	None	dsrAB	Yes	dissimilatory (bi)sulfite reductase
39	Microbial community structure in deep natural gas-bearing aquifers subjected to sulfate-containing fluid injection.	127(1):45-51. doi: 10.1016/j.jbiosc.2018.06.013. Epub	None	30082221	None	None	None	dsrA	Yes	dissimilatory (bi)sulfite reductase
40	Salinity-Mediated Increment in Sulfate Reduction, Biofilm Formation, and Quorum Sensing: A Potential Connection Between Quorum Sensing and Sulfate Reduction?	10:188. doi: 10.3389/fmicb.2019.00188. eCollection	PMC6373464	30787924	None	None	None	DVU1090	Yes	housekeeping gene Recombinase A recA
41	Salinity-Mediated Increment in Sulfate Reduction, Biofilm Formation, and Quorum Sensing: A Potential Connection Between Quorum Sensing and Sulfate Reduction?	10:188. doi: 10.3389/fmicb.2019.00188. eCollection	PMC6373464	30787924	D. vulgaris	881	None	DV16SA
42	Salinity-Mediated Increment in Sulfate Reduction, Biofilm Formation, and Quorum Sensing: A Potential Connection Between Quorum Sensing and Sulfate Reduction?	10:188. doi: 10.3389/fmicb.2019.00188. eCollection	PMC6373465	30787925	D. vulgaris	882	None	DVU0565	Yes	glyceraldehyde 3-phosphate dehydrogenase
43	Salinity-Mediated Increment in Sulfate Reduction, Biofilm Formation, and Quorum Sensing: A Potential Connection Between Quorum Sensing and Sulfate Reduction?	10:188. doi: 10.3389/fmicb.2019.00188. eCollection	PMC6373466	30787926	D. vulgaris	883	None	ldh	Yes	lactate dehydrogenase
44	Salinity-Mediated Increment in Sulfate Reduction, Biofilm Formation, and Quorum Sensing: A Potential Connection Between Quorum Sensing and Sulfate Reduction?	10:188. doi: 10.3389/fmicb.2019.00188. eCollection	PMC6373467	30787927	D. vulgaris	884	None	DVU2272	Yes	pyruvate formate lyase
45	Salinity-Mediated Increment in Sulfate Reduction, Biofilm Formation, and Quorum Sensing: A Potential Connection Between Quorum Sensing and Sulfate Reduction?	10:188. doi: 10.3389/fmicb.2019.00188. eCollection	PMC6373468	30787928	D. vulgaris	885	None	c553 DVU1817
46	Salinity-Mediated Increment in Sulfate Reduction, Biofilm Formation, and Quorum Sensing: A Potential Connection Between Quorum Sensing and Sulfate Reduction?	10:188. doi: 10.3389/fmicb.2019.00188. eCollection	PMC6373469	30787929	D. vulgaris	886	None	DVU2524	Yes
47	Salinity-Mediated Increment in Sulfate Reduction, Biofilm Formation, and Quorum Sensing: A Potential Connection Between Quorum Sensing and Sulfate Reduction?	10:188. doi: 10.3389/fmicb.2019.00188. eCollection	PMC6373470	30787930	D. vulgaris	887	None	DVU3171	Yes
48	Salinity-Mediated Increment in Sulfate Reduction, Biofilm Formation, and Quorum Sensing: A Potential Connection Between Quorum Sensing and Sulfate Reduction?	10:188. doi: 10.3389/fmicb.2019.00188. eCollection	PMC6373471	30787931	D. vulgaris	888	None	DVU0281	Yes	exopolysaccharide synthesis protein
49	Salinity-Mediated Increment in Sulfate Reduction, Biofilm Formation, and Quorum Sensing: A Potential Connection Between Quorum Sensing and Sulfate Reduction?	10:188. doi: 10.3389/fmicb.2019.00188. eCollection	PMC6373472	30787932	D. vulgaris	889	None	DVU3062		histidine kinase
50	Salinity-Mediated Increment in Sulfate Reduction, Biofilm Formation, and Quorum Sensing: A Potential Connection Between Quorum Sensing and Sulfate Reduction?	10:188. doi: 10.3389/fmicb.2019.00188. eCollection	PMC6373473	30787933	D. vulgaris	890	None	DVU3025		pyruvate dehydrogenase
51	Salinity-Mediated Increment in Sulfate Reduction, Biofilm Formation, and Quorum Sensing: A Potential Connection Between Quorum Sensing and Sulfate Reduction?	10:188. doi: 10.3389/fmicb.2019.00188. eCollection	PMC6373474	30787934	D. vulgaris	891	None	dsrB	Yes	dissimilatory (bi)sulfite reductase
52	Salinity-Mediated Increment in Sulfate Reduction, Biofilm Formation, and Quorum Sensing: A Potential Connection Between Quorum Sensing and Sulfate Reduction?	10:188. doi: 10.3389/fmicb.2019.00188. eCollection	PMC6373475	30787935	D. vulgaris	892	None	dsrC	Yes	dissimilatory (bi)sulfite reductase
53	Salinity-Mediated Increment in Sulfate Reduction, Biofilm Formation, and Quorum Sensing: A Potential Connection Between Quorum Sensing and Sulfate Reduction?	10:188. doi: 10.3389/fmicb.2019.00188. eCollection	PMC6373476	30787936	D. vulgaris	893	None	aprA		adenosine 50 -phosphosulfate reductase
54	Salinity-Mediated Increment in Sulfate Reduction, Biofilm Formation, and Quorum Sensing: A Potential Connection Between Quorum Sensing and Sulfate Reduction?	10:188. doi: 10.3389/fmicb.2019.00188. eCollection	PMC6373477	30787937	D. vulgaris	894	None	aprB		adenosine 50 -phosphosulfate reductase
55	Salinity-Mediated Increment in Sulfate Reduction, Biofilm Formation, and Quorum Sensing: A Potential Connection Between Quorum Sensing and Sulfate Reduction?	10:188. doi: 10.3389/fmicb.2019.00188. eCollection	PMC6373478	30787938	D. vulgaris	895	None	ppaC		pyrophosphatase
56	Salinity-Mediated Increment in Sulfate Reduction, Biofilm Formation, and Quorum Sensing: A Potential Connection Between Quorum Sensing and Sulfate Reduction?	10:188. doi: 10.3389/fmicb.2019.00188. eCollection	PMC6373479	30787939	D. vulgaris	896	None	hydA	Yes	Fe hydrogenase
57	Salinity-Mediated Increment in Sulfate Reduction, Biofilm Formation, and Quorum Sensing: A Potential Connection Between Quorum Sensing and Sulfate Reduction?	10:188. doi: 10.3389/fmicb.2019.00188. eCollection	PMC6373480	30787940	D. vulgaris	897	None	hysA-1	Yes	NiFeSe hydrogenase
58	Salinity-Mediated Increment in Sulfate Reduction, Biofilm Formation, and Quorum Sensing: A Potential Connection Between Quorum Sensing and Sulfate Reduction?	10:188. doi: 10.3389/fmicb.2019.00188. eCollection	PMC6373481	30787941	D. vulgaris	898	None	echE	Yes	Ech hydrogenases
59	Salinity-Mediated Increment in Sulfate Reduction, Biofilm Formation, and Quorum Sensing: A Potential Connection Between Quorum Sensing and Sulfate Reduction?	10:188. doi: 10.3389/fmicb.2019.00188. eCollection	PMC6373482	30787942	D. vulgaris	899	None	hynA-1	Yes	NiFe hydrogenase
60	Salinity-Mediated Increment in Sulfate Reduction, Biofilm Formation, and Quorum Sensing: A Potential Connection Between Quorum Sensing and Sulfate Reduction?	10:188. doi: 10.3389/fmicb.2019.00188. eCollection	PMC6373483	30787943	D. vulgaris	900	None
61	Both sulfate-reducing bacteria and Enterobacteriaceae take part in marine biocorrosion of carbon steel.	102(1) 161-8 . DOI: 10.1111/j.1365-2672.2006.03053.x	None	17184331	None	None	None	rrs	Yes	16S rRNA
