# Supplementary material for: Text-Mining to Identify Gene Sets Involved in Biocorrosion by Sulfate-Reducing Bacteria: A Semi-Automated Workflow
Source: Microorganisms. 2023 Jan 3;11(1):119. doi: 10.3390/microorganisms11010119 (PMC9867429; doi:10.3390/microorganisms11010119)
Supplement: Supplementary file 1 [file microorganisms-11-00119-s001.zip › Table S3.xlsx]

## Sheet: Sheet1
Major function	Gene name	Gene identifier	Protein name	Location	Biological process/ function	Gene ontology ID
Sulfur metabolism	sat	DVU_1295	Sulfate adenyl transferase	NA	hydrogen sulfide biosynthetic process	GO:0000103
	dsrA	DVU_0402,dsvA	Sulfite reductase	NA	sulfate reduction	GO:0018551
	dsrB	DVU_0403,dsvB	Dissimilatory sulfide reductase	NA	sulfate reduction	GO:0006790
	dsrC	DVU_2776,dsvC	Dissimilatory sulfide reductase	cytoplasm	oxidoreductase activity	GO:0016491
Cell respiration	cyt	DVU_2809	cytochrome c3	periplasmic space	Anaerobic respiration	GO:0009061
	fdnG-3	DVU_2812	formate dehydrogenase	periplasmic space	Anaerobic respiration	GO:0045333
	DVU_3171	DVU_3171	cytochrome c3	plamsa membrane	Anaerobic respiration	GO:0009061
Transport activity	DVU_2110	DVU_2110	L-lactate permease	Transmembrane	Lactate transport activity	GO:0015129
	feoB	DVU_2571	ferrous iron transport protein B	plasma membrane	iron transport	GO:0015093
	DVU_2524	DVU_2524	cytochrome c3, putative	NA	electron transport	GO:0009055
	nhaC-2	DVU_3108	Na+/H+ antiporter Nhac	NA	Antiporter activity	GO:0015297
Biofilm formation	DVU_2667	DVU_2667	phosphate-binding protein	NA	Cell adhesion	GO:0007155
Polysaccharide biosynthesis	DVU_0670	DVU_0670	EPS production protein	transmembrane	EPS biosynthesis	GO:0016021
	DVU_0281	DVU_0281	EPS production protein,putative	plasma membrane	EPS biosynthesis	GO:0000271
Metal ion binding	fur	DVU_0942	ferric uptake regulation protein	cytoplasm	iron ion binding	GO:0046872
	EchE	DVU_0430	Ech hydrogenase,subunit EchE,putative	NA	ion and cofactor binding	GO:0016151
	hynB-1	DVU_1921	Periplamsmic Ni-Fe hydrogenase small subunit 1	periplasmic space	metal ion binding	GO:0046872
	hynA-1	DVU_1922	Periplamsmic Ni-Fe hydrogenase large subunit	periplasmic space	nickle cation ion binding	GO:0016151
	hysB	DVU_1917	cytochrome c3 hydrogenase	periplasmic space	metal ion binding	GO:0046872
	hysA	DVU_1918	Periplamsmic NiFeSe hydrogenase large subunit	periplasmic space	nickle cation ion binding	GO:0016151
	hydA	DVU_1769	Periplamsmic Fe hydrogenase large subunit	periplasmic space	iron ion binding	GO:0005506
	hydB	DVU_1770	Periplamsmic Fe hydrogenase small subunit	periplasmic space	iron-sulfur ion binding	GO:0051536
	mase	DVU_3106	GGDEF domain protein	plasma membrane	metal ion binding	GO:0046872
Cell cycle and Nucleic acid metabolism	rpoB	DVU_2928	RNA polymerase subunit beta	NA	Transcription	GO:0006351
	rimO	DVU_3151	ribosomal protein cytoplasm S12 methylthion transporter	cytoplasm	tRNA modification	GO:0006400
	DVU_2582	DVU_2582	Transcriptional regulator,TetR family	NA	DNA binding	GO:0003677
	dinp	DVU_0071	DNA polymerase IV	cytoplasm	DNA repair	GO:0006281
	DVU_1340	DVU_1340	Transcriptional regulator	NA	DNA binding transcription factor activity	GO:0003700
Energy conservation and Carbon metabolism	ldh	DVU_0600	L-lactate dehydrogenase	cytoplasm	Glycolytic process	GO:0006096
	DVU_0588	DVU_0588	formate dehydrogenase,putative	NA	Energy conservation and carbon metabolism
	DVU_0434	DVU_0434	Ech hydrogenase	transmembrane	Energy conservation and carbon metabolism	GO:0016021
	lytS	DVU_0597	Histidine kinase	plasma membrane	cell wall organization	GO:0071555
	DVU_3062	DVU_3062	Histidine kinase	transmembrane	phosphorylase sensor kinase	GO:0000155
	gap-1	DVU_0565	Glyceraldehyde-3-phosphate dehydrogenase	NA	Glucose metabolism	GO:0006006
	recA	DVU_1090	recombinase A	cytoplasm	ATP binding	GO:0005524
	DVU_2272	DVU_2272	formate acetyl-transferase,putative	NA	Transferase activity	GO:0016740
DNA repair and Enzyme activity	DVU_1892	DVU_1892	Glycosyl transferase,group 2 family protein	NA	Transferase activity	GO:0016740
	DVU_0117	DVU_0117	Glycosyl transferase	NA	Transferase activity	GO:0016740
Stress response	sodB	DVU_2410	superoxide dismutase	NA	stress response	GO:0004784
	hcp	DVU_2013	hydroxylamine reductase	NA	stress response	GO:0050418, GO:0051539
	bfr	DVU_1397	bacterioferritin	NA	iron transport	GO:0006826
	trxB-2	DVU_1838	Thioredoxin disulfide reductase	transmembrane	Thioredoxin disulfide reductase activity	GO:0004791
	poR	DVU_3025	pyruvate ferredoxin oxidoreductase	NA	electron transport	GO:0022900
