# Supplementary material for: Text-Mining to Identify Gene Sets Involved in Biocorrosion by Sulfate-Reducing Bacteria: A Semi-Automated Workflow
Source: Microorganisms. 2023 Jan 3;11(1):119. doi: 10.3390/microorganisms11010119 (PMC9867429; doi:10.3390/microorganisms11010119)
Supplement: Supplementary file 1 [file microorganisms-11-00119-s001.zip › Table S4.xlsx]

## Sheet: Sheet1
gene_name	DVU_2809	DVU_0670	recA	DVU_2582	dsvA	DVU_0117	dsvC	DVU_2524	DVU_3171	DVU_1892	DVU_3062	bfr	feoB	hysA	lytS	fur	sodB	DVU_2667	sat	DVU_2110	hynB1	DVU_2272	hcp	nhaC-2	fdnG-3	trxB-2	dsvB	DVU_1340	dinP	DVU_0434	hydA	DVU_0588	hydB	ldh	rimO	rpoB	poR	hysB	gap-1	DVU_0430	DVU_0281	DVU_3106	hynA-1
Partition	shell	cloud	persistent	shell	persistent	cloud	persistent	shell	cloud	shell	cloud	shell	persistent	shell	shell	persistent	cloud	shell	persistent	shell	persistent	shell	shell	cloud	shell	persistent	persistent	shell	persistent	persistent	shell	persistent	shell	shell	persistent	persistent	persistent	shell	persistent	shell	shell	cloud	persistent
No. isolates	22	4	63	11	62	4	63	13	5	10	4	40	63	22	38	63	1	21	62	36	63	15	18	9	13	60	61	8	62	55	43	62	25	11	63	63	61	22	57	55	8	4	63
No. of sequences	22	4	64	11	70	4	77	13	5	10	4	40	78	22	40	77	1	21	63	44	76	16	18	13	16	60	68	8	62	55	45	132	26	11	63	7168	76	22	59	55	8	4	79
Desulfovibrio_africanus_PCS.gff	0	0	1	0	1	0	1	0	0	0	0	0	1	1	1	1	0	1	1	1	1	0	0	0	0	1	1	0	1	1	0	2	0	1	1	144	1	1	2	1	0	0	1
Desulfovibrio_alaskensis_G20.gff	0	0	1	1	1	0	1	1	1	1	0	1	1	1	1	1	0	0	1	0	2	0	0	1	1	1	1	0	1	0	2	3	1	0	1	110	1	1	1	0	0	0	2
Desulfovibrio_alcoholivorans_DSM5433.gff	0	0	1	0	1	0	1	0	0	0	0	0	2	0	1	1	0	0	1	1	1	0	0	0	0	1	1	0	1	1	1	2	1	0	1	157	1	0	1	1	0	0	1
Desulfovibrio_alkalitolerans_DSM16529.gff	0	0	1	0	1	0	1	0	0	0	0	1	1	0	0	1	0	0	1	0	1	0	0	0	0	1	1	0	1	1	0	1	0	0	1	78	1	0	1	1	0	0	1
Desulfovibrio_bastinii_DSM16055.gff	0	0	1	0	1	0	2	1	0	0	0	1	1	1	1	2	0	0	1	0	2	0	0	0	0	1	1	0	1	1	1	1	0	0	1	114	2	1	1	1	0	0	2
Desulfovibrio_bizertensis_MKS_re-assembly.gff	0	0	1	0	1	0	1	0	1	1	0	0	2	0	2	1	1	0	1	0	1	1	0	0	0	0	1	0	1	1	1	1	0	0	1	130	1	0	0	1	0	0	1
Desulfovibrio_carbinolicus.gff	0	0	1	0	1	0	1	0	0	0	0	0	1	0	1	1	0	0	1	1	1	0	0	0	0	1	1	0	1	1	1	2	1	0	1	133	2	0	1	1	0	0	1
Desulfovibrio_carbinoliphilus_subsp_oakridgensis.gff	0	0	1	0	2	0	1	0	0	0	0	0	2	0	1	1	0	0	1	1	1	0	0	0	0	1	2	0	1	1	1	2	1	0	1	129	0	0	1	1	0	0	1
Desulfovibrio_cf_magneticus_IFRC170.gff	0	0	1	0	1	0	1	0	0	0	0	0	1	0	1	1	0	0	1	1	1	0	0	0	0	1	1	0	1	1	0	2	0	0	1	170	1	0	1	1	0	0	3
Desulfovibrio_cuneatus_DSM11391.gff	0	0	1	0	1	0	1	0	0	0	0	0	1	0	0	1	0	0	1	1	1	0	0	1	0	1	1	0	1	1	0	2	0	0	1	155	1	0	1	1	0	0	1
Desulfovibrio_desulfuricans_ATCC27774.gff	1	0	1	0	2	0	1	0	0	0	0	1	1	0	0	1	0	1	1	1	1	0	1	0	0	1	2	0	1	1	1	1	1	0	1	77	1	0	1	1	0	0	1
Desulfovibrio_desulfuricans_IC1.gff	1	0	1	0	1	0	1	0	0	0	0	1	2	0	0	1	0	0	1	1	1	1	1	0	0	1	1	0	1	1	1	1	1	0	1	81	1	0	1	1	0	0	1
Desulfovibrio_desulfuricans_NBRC13699.gff	1	1	1	1	1	1	1	1	0	0	1	1	1	1	1	1	0	1	1	2	2	1	0	2	0	1	1	1	1	1	1	3	1	1	1	101	1	1	1	1	1	1	2
Desulfovibrio_desulfuricans_ND132.gff	0	0	1	0	1	0	1	0	0	0	0	1	1	0	0	1	0	0	1	0	1	1	0	0	1	1	1	0	1	1	0	3	0	0	1	98	3	0	0	1	0	0	1
Desulfovibrio_fairfieldensis.gff	1	0	1	0	1	0	1	0	0	0	0	1	1	0	0	1	0	1	1	1	1	0	0	0	0	1	1	0	1	1	1	2	1	0	1	128	1	0	1	1	0	0	1
Desulfovibrio_ferrireducens.gff	0	0	1	0	1	0	2	0	0	0	0	0	1	1	1	2	0	0	1	0	1	2	0	0	0	1	1	0	1	1	1	2	0	0	1	85	2	1	1	1	0	0	1
Desulfovibrio_ferrophilus.gff	0	0	1	0	1	0	1	0	1	1	0	0	2	0	1	1	0	0	1	0	1	0	0	0	0	0	1	0	1	1	1	2	0	0	1	113	1	0	1	1	0	0	1
Desulfovibrio_frigidus_DSM17176.gff	0	0	1	0	1	0	1	0	0	0	0	0	1	1	0	1	0	0	1	0	1	0	0	0	0	1	1	0	1	1	0	2	0	0	1	127	2	1	1	1	0	0	1
Desulfovibrio_fructosivorans_JJ.gff	0	0	1	0	1	0	1	0	0	0	0	0	2	0	1	1	0	0	1	1	1	0	0	0	0	1	1	0	1	1	1	2	1	0	1	144	1	0	2	1	0	0	1
Desulfovibrio_gilichinskyi.gff	0	0	1	0	1	0	2	0	0	0	0	0	1	1	1	1	0	0	1	0	1	0	0	0	0	1	1	0	1	1	1	2	0	0	1	109	2	1	1	1	0	0	1
Desulfovibrio_gracilis_DSM16080.gff	0	0	1	0	1	0	2	1	0	0	0	1	1	0	1	2	0	0	1	0	2	0	1	0	0	1	1	0	1	1	1	2	0	0	1	85	1	0	0	1	0	0	2
Desulfovibrio_hydrothermalis_AM13_DSM14728.gff	0	0	1	0	1	0	2	0	0	0	0	0	1	1	0	2	0	0	1	0	1	0	0	0	0	1	1	0	1	1	1	2	0	0	1	116	2	1	1	1	0	0	1
Desulfovibrio_intestinalis.gff	1	0	1	0	2	0	1	0	0	0	0	1	2	0	0	1	0	1	1	1	1	0	1	0	0	1	2	0	1	1	1	1	1	0	1	119	1	0	1	1	0	0	1
Desulfovibrio_legallii.gff	1	0	1	0	1	0	1	0	0	0	0	1	2	0	0	1	0	0	1	1	1	0	1	0	0	1	1	0	0	1	0	1	0	0	1	51	1	0	1	1	0	0	1
Desulfovibrio_longus_DSM6739.gff	0	0	1	0	1	0	2	0	0	1	0	1	1	0	2	1	0	0	1	0	1	0	1	0	1	1	1	0	1	1	1	3	0	0	1	78	1	0	0	1	0	0	1
Desulfovibrio_magneticus_Maddingley_MBC34.gff	0	0	1	0	0	0	1	0	0	0	0	0	1	0	1	1	0	0	1	1	1	0	0	0	0	1	0	0	1	1	1	2	1	0	1	120	1	0	1	1	0	0	1
Desulfovibrio_marinus_CS1.gff	0	0	1	0	1	0	1	0	0	0	0	1	1	0	1	1	0	0	1	0	1	0	0	0	1	1	1	0	1	1	1	3	0	1	1	103	1	0	1	1	0	0	1
Desulfovibrio_marinus_P48SEP.gff	0	0	1	0	1	0	1	0	0	0	0	1	1	0	1	1	0	0	1	0	1	0	0	0	1	1	1	0	1	1	1	3	0	1	1	242	1	0	1	1	0	0	1
Desulfovibrio_oxyclinae_DSM11498.gff	0	0	1	0	1	0	2	1	0	1	0	1	1	0	1	1	0	0	1	0	2	0	0	0	0	1	1	0	1	1	0	2	0	1	1	109	1	0	0	1	0	0	2
Desulfovibrio_piger.gff	0	0	1	0	2	0	1	0	0	0	0	0	1	1	0	1	0	1	1	1	1	0	0	0	0	1	2	0	1	0	1	1	1	0	1	64	1	1	1	0	0	0	1
Desulfovibrio_piger_ERS1426881.gff	0	0	1	0	2	0	1	0	0	0	0	0	1	1	0	1	0	1	1	1	1	0	0	0	0	1	2	0	1	0	1	1	1	0	1	63	1	1	1	0	0	0	1
Desulfovibrio_psychrotolerans.gff	0	0	1	1	1	0	1	0	1	1	0	1	1	1	1	1	0	1	1	0	1	0	0	0	2	1	1	0	1	0	1	3	0	0	1	108	1	1	1	0	0	0	1
Desulfovibrio_salexigens_DSM2638.gff	0	0	1	0	1	0	2	0	0	0	0	0	1	1	1	3	0	0	1	0	1	1	0	1	0	1	1	0	1	1	1	2	0	0	1	110	2	1	1	1	0	0	1
Desulfovibrio_senegalensis.gff	0	0	1	0	1	0	2	0	0	0	0	0	1	0	1	2	0	0	1	0	1	0	0	0	1	1	1	0	1	1	1	2	0	0	1	97	2	0	1	1	0	0	1
Desulfovibrio_sp_3_1_syn3.gff	1	0	1	0	1	0	1	0	0	0	0	1	1	0	0	1	0	1	1	1	1	0	0	0	0	1	1	0	1	1	1	2	1	0	1	123	1	0	1	1	0	0	1
Desulfovibrio_sp_86.gff	1	0	1	0	1	0	1	0	0	0	0	1	2	0	0	1	0	1	1	2	1	0	1	0	0	1	1	0	1	1	0	1	0	0	1	107	1	0	1	1	0	0	1
Desulfovibrio_sp_86-1.gff	1	0	1	0	1	0	1	0	0	0	0	1	2	0	0	1	0	1	1	2	1	0	1	0	0	1	1	0	1	1	0	1	0	0	1	112	1	0	1	1	0	0	1
Desulfovibrio_sp_A2.gff	0	0	1	1	1	0	1	1	0	0	0	1	1	1	1	1	0	0	1	2	2	0	0	0	1	1	1	1	1	1	0	3	0	0	1	96	1	1	1	1	1	0	2
Desulfovibrio_sp_AS27yjCOA_33.gff	1	0	2	0	2	0	1	0	0	0	0	1	2	0	0	1	0	0	1	1	1	0	1	0	0	1	0	0	1	1	1	1	1	0	1	130	1	0	1	1	0	0	1
Desulfovibrio_sp_Bin1.gff	0	0	1	0	1	0	2	0	0	0	0	1	1	0	0	1	0	0	1	1	1	0	0	0	2	1	1	0	1	0	1	4	0	0	1	81	1	0	1	0	0	0	1
Desulfovibrio_sp_BMSR_re-assembly.gff	0	0	1	1	1	0	1	0	0	1	0	1	1	1	0	1	0	1	1	0	1	0	0	1	0	1	1	0	1	0	0	3	0	0	1	111	1	1	0	0	0	0	1
Desulfovibrio_sp_DMSS-1.gff	0	0	1	0	1	0	1	1	0	1	0	1	1	0	1	1	0	0	2	0	2	0	0	1	1	1	1	0	1	1	1	3	0	1	1	135	3	0	1	1	0	0	2
Desulfovibrio_sp_DS-1.gff	1	0	1	1	1	0	1	1	0	0	0	1	1	1	1	1	0	1	1	1	2	0	0	0	0	1	1	1	1	1	0	4	0	0	1	114	1	1	1	1	1	0	2
Desulfovibrio_sp_DV.gff	0	0	1	0	2	0	1	0	0	0	0	0	1	0	1	1	0	0	1	1	1	0	0	0	0	1	2	0	1	1	1	3	1	0	1	170	1	0	1	1	0	0	1
Desulfovibrio_sp_FSS-1.gff	0	0	1	0	1	0	1	0	0	0	0	1	1	0	1	1	0	0	1	1	1	0	1	0	0	1	1	0	1	1	0	2	0	0	1	149	1	0	1	1	0	0	1
Desulfovibrio_sp_G11.gff	1	0	1	0	2	0	1	0	0	0	0	1	1	0	0	1	0	1	0	1	1	1	1	0	0	1	2	0	1	1	1	1	1	0	1	139	1	0	1	1	0	0	1
Desulfovibrio_sp_HK-II.gff	1	0	1	1	1	0	1	0	0	0	0	1	1	1	1	1	0	0	1	2	1	0	0	0	2	1	1	1	1	1	1	5	1	0	1	79	1	1	1	1	1	0	1
Desulfovibrio_sp_IOR2.gff	0	0	1	0	1	0	2	0	0	1	0	1	1	0	1	2	0	0	1	0	1	0	0	0	1	1	1	0	1	1	1	2	0	1	1	103	2	0	1	1	0	0	1
Desulfovibrio_sp_JC010.gff	0	0	1	0	1	0	2	0	0	0	0	0	2	1	1	4	0	0	1	0	1	1	0	0	0	1	1	0	1	1	1	2	0	0	1	133	2	1	1	1	0	0	1
Desulfovibrio_sp_JC022.gff	0	0	1	0	1	0	2	0	0	0	0	0	1	1	1	4	0	0	1	0	1	1	0	0	0	1	1	0	1	1	0	2	0	0	1	108	2	1	1	1	0	0	1
Desulfovibrio_sp_MES5.gff	1	0	1	0	1	0	1	0	0	0	0	1	2	0	0	1	0	1	1	1	1	0	1	0	0	1	1	0	1	1	0	2	0	0	1	109	1	0	1	1	0	0	1
Desulfovibrio_sp_OH1186_COT-070.gff	1	0	1	0	1	0	1	0	0	0	0	1	1	0	0	1	0	0	1	0	1	1	1	0	0	1	1	0	1	1	1	1	1	0	1	80	1	0	1	1	0	0	1
Desulfovibrio_sp_OH1209_COT-279.gff	1	0	1	0	1	0	1	0	0	0	0	1	1	0	0	1	0	0	1	0	1	1	1	0	0	1	1	0	1	1	1	1	1	0	1	80	1	0	1	1	0	0	1
Desulfovibrio_sp_PG-178-WT-4.gff	1	0	1	0	1	0	1	0	0	0	0	1	1	0	0	1	0	1	1	0	1	0	0	0	0	1	1	0	1	0	1	2	1	0	1	69	1	0	1	0	0	0	1
Desulfovibrio_sp_TomC.gff	0	0	1	0	1	0	1	0	0	0	0	0	1	0	1	1	0	0	1	1	1	0	1	0	0	1	1	0	1	1	0	2	0	0	1	163	1	0	1	1	0	0	2
Desulfovibrio_sp_X2.gff	0	0	1	0	1	0	1	1	0	0	0	1	1	0	1	1	0	0	1	1	2	0	0	0	0	1	1	0	1	1	0	2	0	0	1	88	1	0	1	1	0	0	2
Desulfovibrio_sp_ZJ746.gff	1	0	1	0	1	0	2	0	0	0	0	0	1	0	0	1	0	0	1	1	1	0	0	0	0	1	1	0	1	0	0	0	0	0	1	78	1	0	1	0	0	0	1
Desulfovibrio_sulfodismutans.gff	0	0	1	0	1	0	1	0	0	0	0	1	2	0	0	1	0	1	1	1	1	0	1	0	1	1	1	0	1	1	2	3	2	0	1	174	0	0	1	1	0	0	1
Desulfovibrio_vietnamensis_DSM10520.gff	0	0	1	0	1	0	1	0	1	1	0	1	2	0	1	1	0	0	1	0	1	1	0	0	0	0	1	0	1	1	1	1	0	1	1	120	1	0	1	1	0	0	1
Desulfovibrio_vulgaris_DP4.gff	1	1	1	1	1	1	1	1	0	0	1	1	1	1	1	1	0	1	1	2	2	1	0	2	0	1	1	1	1	1	1	3	1	1	1	116	1	1	1	1	1	1	2
Desulfovibrio_vulgaris_RCH1.gff	1	1	1	1	1	1	1	1	0	0	1	1	1	1	1	1	0	1	1	2	2	1	1	2	0	1	1	1	1	1	1	3	1	1	1	128	1	1	1	1	1	1	2
Desulfovibrio_vulgaris_str_Hildenborough.gff	1	1	1	1	1	1	1	1	0	0	1	1	1	1	1	1	0	1	1	2	2	1	1	2	0	1	1	1	1	1	1	3	1	1	1	136	1	1	1	1	1	1	2
Desulfovibrio_vulgaris_str_MiyazakiF.gff	1	0	1	1	1	0	1	1	0	0	0	1	1	1	1	1	0	1	1	1	2	0	0	0	0	1	1	1	1	1	0	4	0	0	1	89	1	1	1	1	1	0	2
