# Supplementary material for: Text-Mining to Identify Gene Sets Involved in Biocorrosion by Sulfate-Reducing Bacteria: A Semi-Automated Workflow
Source: Microorganisms. 2023 Jan 3;11(1):119. doi: 10.3390/microorganisms11010119 (PMC9867429; doi:10.3390/microorganisms11010119)
Supplement: Supplementary file 1 [file microorganisms-11-00119-s001.zip › Table S5.xlsx]

## Sheet: Sheet1
Gene Name	UniProtKB	Mapped gene families	Non-unique Gene name	Annotation	No. isolates	No. sequences	Desulfovibrio_vulgaris_str_Hildenborough.gff	Desulfovibrio_vulgaris_DP4.gff	Desulfovibrio_bizertensis_MKS_re-assembly.gff	Desulfovibrio_desulfuricans_ND132.gff	Desulfovibrio_gracilis_DSM16080.gff	Desulfovibrio_longus_DSM6739.gff	Desulfovibrio_oxyclinae_DSM11498.gff	Desulfovibrio_sp_BMSR_re-assembly.gff
DVU_1892	Q72AU8	gnl|Prokka|IAMHIBLB_02179	shell	hypothetical protein	10	10	0	0	gnl|Prokka|HANEGDDN_01377	0	0	gnl|Prokka|HELIKHML_00440	gnl|Prokka|PJOFBHAB_00626	gnl|Prokka|ADMDPGPI_01380
		gnl|Prokka|ODNJENEP_01774	cloud	hypothetical protein	2	2	0	0	0	0	0	0	0	0
		gnl|Prokka|BJAOCMHJ_00070	cloud	Undecaprenyl-phosphate 4-deoxy-4-formamido-L-arabinose transferase	8	8	0	0	0	0	0	0	0	0
		gnl|Prokka|AEBPMPAI_01202	cloud	hypothetical protein	11	11	0	0	0	0	0	0	0	0
fdnG-3	Q727P3	gnl|Prokka|CCDANNFG_00714	shell	Formate dehydrogenase subunit alpha	13	16	0	0	0	gnl|Prokka|CENKBKCP_01566	0	gnl|Prokka|HELIKHML_01327	0	0
		gnl|Prokka|CKLAGEKC_01832	persistent	Formate dehydrogenase subunit alpha	62	113	gnl|Prokka|GJPLMKNB_00578 "gnl|Prokka|GJPLMKNB_02374" "gnl|Prokka|GJPLMKNB_02696"	gnl|Prokka|AOMNPHHJ_00525 "gnl|Prokka|AOMNPHHJ_02478" "gnl|Prokka|AOMNPHHJ_00799"	gnl|Prokka|HANEGDDN_02072	gnl|Prokka|CENKBKCP_03118 "gnl|Prokka|CENKBKCP_00331"	gnl|Prokka|CKLAGEKC_01087 "gnl|Prokka|CKLAGEKC_01832"	gnl|Prokka|HELIKHML_01323 "gnl|Prokka|HELIKHML_00122"	gnl|Prokka|PJOFBHAB_00222 "gnl|Prokka|PJOFBHAB_03020"	gnl|Prokka|ADMDPGPI_00947 "gnl|Prokka|ADMDPGPI_00164" "gnl|Prokka|ADMDPGPI_00088"
		gnl|Prokka|CAKHCGPH_01210	cloud	Formate dehydrogenase 2 subunit alpha (cytochrome c-553)	1	1	0	0	0	0	0	0	0	0
		gnl|Prokka|PJCEGMLK_03409	cloud	Formate dehydrogenase subunit alpha	1	1	0	0	0	0	0	0	0	0
		gnl|Prokka|POAJDKCB_00862	cloud	Formate dehydrogenase subunit alpha	3	3	0	0	0	0	0	0	0	0
		gnl|Prokka|PJCEGMLK_04104	cloud	Formate dehydrogenase subunit alpha	1	2	0	0	0	0	0	0	0	0
		gnl|Prokka|PAHKPIPK_00192	cloud	Formate dehydrogenase 2 subunit alpha (cytochrome c-553)	1	1	0	0	0	0	0	0	0	0
		gnl|Prokka|ODNJENEP_00767	persistent	Formate dehydrogenase 2 subunit alpha (cytochrome c-553)	56	56	gnl|Prokka|GJPLMKNB_02697	gnl|Prokka|AOMNPHHJ_00524	0	gnl|Prokka|CENKBKCP_00330	gnl|Prokka|CKLAGEKC_01086	gnl|Prokka|HELIKHML_00123	gnl|Prokka|PJOFBHAB_00221	gnl|Prokka|ADMDPGPI_00089
		gnl|Prokka|DEGIJNDH_01646	shell	Formate dehydrogenase subunit alpha	46	58	gnl|Prokka|GJPLMKNB_02375 "gnl|Prokka|GJPLMKNB_00577"	gnl|Prokka|AOMNPHHJ_02479 "gnl|Prokka|AOMNPHHJ_00798"	gnl|Prokka|HANEGDDN_02073	gnl|Prokka|CENKBKCP_03119	gnl|Prokka|CKLAGEKC_01833	gnl|Prokka|HELIKHML_01324	gnl|Prokka|PJOFBHAB_03019	gnl|Prokka|ADMDPGPI_00163 "gnl|Prokka|ADMDPGPI_00948"
		gnl|Prokka|CMPNEAOO_02776	cloud	Formate dehydrogenase 2 subunit alpha (cytochrome c-553)	1	1	0	0	0	0	0	0	0	0
		gnl|Prokka|PAHKPIPK_00191	cloud	Formate dehydrogenase subunit alpha	1	1	0	0	0	0	0	0	0	0
		gnl|Prokka|ODNJENEP_02401	cloud	Formate dehydrogenase 2 subunit alpha (cytochrome c-553)	1	1	0	0	0	0	0	0	0	0
		gnl|Prokka|NGPAFJJN_02038	cloud	Formate dehydrogenase subunit alpha	3	3	0	0	0	0	0	0	0	0
		gnl|Prokka|ODNJENEP_02715	cloud	Formate dehydrogenase 2 subunit alpha (cytochrome c-553)	1	1	0	0	0	0	0	0	0	0
		gnl|Prokka|ODNJENEP_01497	cloud	Formate dehydrogenase 2 subunit alpha (cytochrome c-553)	1	1	0	0	0	0	0	0	0	0
		gnl|Prokka|AKICPIJN_00370	shell	Formate dehydrogenase H	16	16	0	0	0	0	0	0	0	gnl|Prokka|ADMDPGPI_00248
		gnl|Prokka|ADLOCMDD_01011	cloud	Formate dehydrogenase H	2	2	0	0	0	0	0	0	0	0
DVU_3171	P00131	gnl|Prokka|IAMHIBLB_03125	cloud	Cytochrome c3	5	5	0	0	gnl|Prokka|HANEGDDN_01419	0	0	0	0	0
		gnl|Prokka|KNPLPNEO_01490	shell	Cytochrome c3	27	28	gnl|Prokka|GJPLMKNB_03044	gnl|Prokka|AOMNPHHJ_00223	0	0	0	0	0	gnl|Prokka|ADMDPGPI_01071
		gnl|Prokka|JALPLDAK_00095	cloud	Cytochrome c3	2	2	0	0	0	0	0	0	0	0
		gnl|Prokka|IHPGBLAL_03808	cloud	Cytochrome c3	1	1	0	0	0	0	0	0	0	0
		gnl|Prokka|GCKNEJAJ_00937	shell	Cytochrome c3	25	26	0	0	gnl|Prokka|HANEGDDN_01162	gnl|Prokka|CENKBKCP_02728 "gnl|Prokka|CENKBKCP_00159"	0	0	0	0
		gnl|Prokka|AEBPMPAI_00477	cloud	hypothetical protein	2	2	0	0	0	0	0	0	0	0
		gnl|Prokka|CGHPJPOP_02853	cloud	hypothetical protein	3	4	0	0	0	0	gnl|Prokka|CKLAGEKC_02866	gnl|Prokka|HELIKHML_01102	0	0
		gnl|Prokka|IAMHIBLB_03108	cloud	Cytochrome c3%2C 13 kDa	1	1	0	0	0	0	0	0	0	0
		gnl|Prokka|KKKGOBDE_02310	cloud	Basic cytochrome c3	1	1	0	0	0	0	0	0	0	0
		gnl|Prokka|ODNJENEP_04051	cloud	hypothetical protein	2	2	0	0	0	0	0	0	0	0
						Description:
						The gene DVU_1892 is annotated to be a hypothetical protein in PROKKA which a reliable microbial annotation system. This gene has amino acid sequence similarity with four different gene families in the pangenome that originated from four different organisms. All these gene families point to a protein with UniProtKB Q72AU8. The PROKKA annotation file (.gff file) for Desulfovibrio vulgaris Hildenbo…
